# Supplementary material for: Crystal structure of methyl 7-phenyl-6a,7,7a,8,9,10-hexa­hydro-6H,11aH-thio­chromeno[3,4-b]pyrrolizine-6a-­carbox­ylate
Source: Acta Crystallogr E Crystallogr Commun. 2015 Jul 31;71(Pt 8):o627–8. doi: 10.1107/S2056989015014024 (PMC4571432; doi:10.1107/S2056989015014024)
Supplement: Supplementary file 1 [file e-71-0o627-sup1.cif]

##############################################################################
#                                                                            #
# This CIF contains the data in a paper accepted for publication in          #
# Acta Crystallographica Section E. It conforms to the requirements of       #
# Notes for Authors for Acta Crystallographica Section E, and has been       #
# peer reviewed under the auspices of the IUCr Commission on Journals.       #
#                                                                            #
# Full details of the Crystallographic Information File format               #
# are given in the paper "The Crystallographic Information File (CIF):       #
# a New Standard Archive File for Crystallography" by S. R. Hall, F. H.      #
# Allen and I. D. Brown [Acta Cryst. (1991), A47, 655-685].                  #
#                                                                            #
# The current version of the core CIF dictionary is obtainable from          #
# ftp://ftp.iucr.org/pub/cif_core.dic.                                       #
#                                                                            #
# Software is freely available for graphical display of the structure(s)     #
# in this CIF. For information consult the CIF software page                 #
# http://www.iucr.org/resources/cif/software.                                #
#                                                                            #
# This file may be used for bona fide research purposes within the           #
# scientific community so long as proper attribution is given to the journal # 
# article from which it was obtained.                                        #
#                                                                            #
##############################################################################
data_global
_audit_creation_method     SHELXL-97
_journal_date_recd_electronic     2015-07-06
_journal_date_accepted     2015-07-23
_journal_name_full     'Acta Crystallographica, Section E'
_journal_year     2015
_journal_volume     71
_journal_issue      8
_journal_page_first     o627
_journal_page_last     o628
_journal_paper_category     HO
_journal_paper_doi     10.1107/S2056989015014024
_journal_coeditor_code     SU5170
_publ_contact_author_name     'A. SubbiahPandi'
_publ_contact_author_address
;
Department of Physics
Presidency College
Chennai 600 005
India
;
_publ_contact_author_email     aspandian59@gmail.com
_publ_contact_author_fax     '091 044 2854 4894'
_publ_contact_author_phone     '091 044 2591061'
_publ_section_title
;\
Crystal structure of methyl
7-phenyl-6a,7,7a,8,9,10-hexahydro-6<i>H</i>,11a<i>H</i>-thiochromeno[3,4-\
<i>b</i>]pyrrolizine-6a-carboxylate
;
loop_
    _publ_author_name
    _publ_author_address
    'M.P. Savithri'
;
Department of Physics
Queen Mary's College  (Autonomous)
Chennai 600 004
India
;
    'M. Suresh'
;
Department of Organic Chemistry
University of Madras
Guindy Campus
Chennai 600 025
India
;
    'R. Raghunathan'
;
Department of Organic Chemistry
University of Madras
Guindy Campus
Chennai 600 025
India
;
    'R. Raja'
;
Department of Physics
Presidency College  (Autonomous)
Chennai 600 005
India
;
    'A. SubbiahPandi'
;
Department of Physics
Presidency College  (Autonomous)
Chennai 600 005
India
;
_publ_section_synopsis     .
data_I
_audit_creation_method     SHELXL-97
_chemical_name_systematic
;\
Methyl 7-phenyl-6a,7,7a,8,9,10-hexahydro-6<i>H</i>,11a<i>H</i>-\
thiochromeno[3,4-<i>b</i>]pyrrolizine-6a-carboxylate
;
_chemical_name_common     ?
_chemical_formula_moiety     'C22 H23 N O2 S'
_chemical_formula_sum     'C22 H23 N O2 S'
_chemical_formula_iupac     'C22 H23 N O2 S'
_chemical_formula_weight     365.47
_chemical_melting_point     ?
_symmetry_cell_setting     triclinic
_symmetry_space_group_name_H-M     'P -1'
_symmetry_space_group_name_Hall     '-P  1'
loop_
    _symmetry_equiv_pos_as_xyz
    'x, y, z'
    '-x, -y, -z'
_cell_length_a     9.5184(4)
_cell_length_b     10.4041(5)
_cell_length_c     10.6923(4)
_cell_angle_alpha     81.270(2)
_cell_angle_beta     66.626(2)
_cell_angle_gamma     74.385(2)
_cell_volume     934.88(7)
_cell_formula_units_Z     2
_cell_measurement_reflns_used     3265
_cell_measurement_theta_min     2.08
_cell_measurement_theta_max     25.00
_cell_measurement_temperature     293(2)
_exptl_crystal_description     Block
_exptl_crystal_colour     colourless
_exptl_crystal_size_max     0.30
_exptl_crystal_size_mid     0.30
_exptl_crystal_size_min     0.25
_exptl_crystal_density_diffrn     1.298
_exptl_crystal_density_meas     ?
_exptl_crystal_density_method     'not measured'
_exptl_crystal_F_000     388
_exptl_absorpt_coefficient_mu     0.189
_exptl_absorpt_correction_type     multi-scan
_exptl_absorpt_process_details
;
(SADABS; Bruker, 2004)
;
_exptl_absorpt_correction_T_min     0.9454
_exptl_absorpt_correction_T_max     0.9542
_exptl_special_details     ?
_diffrn_ambient_temperature     293(2)
_diffrn_radiation_type     MoK\a
_diffrn_radiation_wavelength     0.71073
_diffrn_radiation_source     'fine-focus sealed tube'
_diffrn_radiation_monochromator     graphite
_diffrn_measurement_device_type     'Bruker Kappa APEXII CCD'
_diffrn_measurement_method     '\w and \f scans '
_diffrn_detector_area_resol_mean     ?
_diffrn_reflns_number     18019
_diffrn_reflns_av_R_equivalents     0.0300
_diffrn_reflns_av_sigmaI/netI     0.0238
_diffrn_reflns_theta_min     2.08
_diffrn_reflns_theta_max     25.00
_diffrn_reflns_theta_full     25.00
_diffrn_measured_fraction_theta_max     0.989
_diffrn_measured_fraction_theta_full     0.989
_diffrn_reflns_limit_h_min     -11
_diffrn_reflns_limit_h_max     11
_diffrn_reflns_limit_k_min     -12
_diffrn_reflns_limit_k_max     12
_diffrn_reflns_limit_l_min     -12
_diffrn_reflns_limit_l_max     12
_diffrn_standards_number     ?
_diffrn_standards_interval_count     0
_diffrn_standards_interval_time     0
_diffrn_standards_decay_%     0
_refine_special_details
;
 Refinement of F^2^ against ALL reflections.  The weighted R-factor wR and
 goodness of fit S are based on F^2^, conventional R-factors R are based
 on F, with F set to zero for negative F^2^. The threshold expression of
 F^2^ > 2sigma(F^2^) is used only for calculating R-factors(gt) etc. and is
 not relevant to the choice of reflections for refinement.  R-factors based
 on F^2^ are statistically about twice as large as those based on F, and R-
 factors based on ALL data will be even larger.
;
_reflns_number_total     3265
_reflns_number_gt     2504
_reflns_threshold_expression     I>2sigma(I)
_refine_ls_structure_factor_coef     Fsqd
_refine_ls_matrix_type     full
_refine_ls_R_factor_all     0.0601
_refine_ls_R_factor_gt     0.0409
_refine_ls_wR_factor_gt     0.0983
_refine_ls_wR_factor_ref     0.1121
_refine_ls_goodness_of_fit_ref     1.032
_refine_ls_restrained_S_all     1.040
_refine_ls_number_reflns     3265
_refine_ls_number_parameters     246
_refine_ls_number_restraints     10
_refine_ls_hydrogen_treatment     constr
_refine_ls_weighting_scheme     calc
_refine_ls_weighting_details
         'calc w=1/[\s^2^(Fo^2^)+(0.0453P)^2^+0.4695P] where P=(Fo^2^+2Fc^2^)/3'
_atom_sites_solution_hydrogens     geom
_atom_sites_solution_primary     direct
_atom_sites_solution_secondary     difmap
_refine_ls_shift/su_max     0.001
_refine_ls_shift/su_mean     0.000
_refine_diff_density_max     0.211
_refine_diff_density_min     -0.209
_refine_ls_extinction_method
;
SHELXL97 (Sheldrick, 2008)
;
_refine_ls_extinction_coef     0.025(3)
_refine_ls_extinction_expression
                                  'Fc^*^=kFc[1+0.001xFc^2^\l^3^/sin(2\q)]^-1/4^'
loop_
    _atom_type_symbol
    _atom_type_description
    _atom_type_scat_dispersion_real
    _atom_type_scat_dispersion_imag
    _atom_type_scat_source
    'C' 'C' 0.0033 0.0016
                         'International Tables Vol C Tables 4.2.6.8 and 6.1.1.4'
    'H' 'H' 0.0000 0.0000
                         'International Tables Vol C Tables 4.2.6.8 and 6.1.1.4'
    'N' 'N' 0.0061 0.0033
                         'International Tables Vol C Tables 4.2.6.8 and 6.1.1.4'
    'O' 'O' 0.0106 0.0060
                         'International Tables Vol C Tables 4.2.6.8 and 6.1.1.4'
    'S' 'S' 0.1246 0.1234
                         'International Tables Vol C Tables 4.2.6.8 and 6.1.1.4'
_computing_data_collection
;
APEX2 (Bruker, 2004)
;
_computing_cell_refinement
;
SAINT (Bruker, 2004)
;
_computing_data_reduction
;
SAINT (Bruker, 2004)
;
_computing_structure_solution
;
SHELXS97 (Sheldrick, 2008)
;
_computing_structure_refinement
;
SHELXL97 (Sheldrick, 2008)
;
_computing_molecular_graphics
;
ORTEP-3 for Windows (Farrugia, 2012)
;
_computing_publication_material
;
SHELXL97 (Sheldrick, 2008) and PLATON (Spek, 2009)
;
loop_
    _atom_site_type_symbol
    _atom_site_label
    _atom_site_fract_x
    _atom_site_fract_y
    _atom_site_fract_z
    _atom_site_U_iso_or_equiv
    _atom_site_adp_type
    _atom_site_calc_flag
    _atom_site_refinement_flags
    _atom_site_occupancy
    _atom_site_symmetry_multiplicity
    _atom_site_disorder_assembly
    _atom_site_disorder_group
    C C1 0.9603(3) 0.3962(4) 0.3621(3) 0.0705(8) Uani d . 1 1 . .
    H H1 1.0279 0.4231 0.2778 0.085 Uiso calc R 1 1 . .
    C C2 0.9631(3) 0.2640(3) 0.3945(3) 0.0702(8) Uani d . 1 1 . .
    H H2 1.0334 0.2005 0.3328 0.084 Uiso calc R 1 1 . .
    C C3 0.8613(3) 0.2244(3) 0.5191(2) 0.0541(6) Uani d . 1 1 . .
    H H3 0.8631 0.1341 0.5402 0.065 Uiso calc R 1 1 . .
    C C4 0.7568(2) 0.3172(2) 0.6132(2) 0.0417(5) Uani d . 1 1 . .
    C C5 0.7572(3) 0.4499(2) 0.5783(2) 0.0535(6) Uani d . 1 1 . .
    H H5 0.6883 0.5142 0.6397 0.064 Uiso calc R 1 1 . .
    C C6 0.8587(3) 0.4888(3) 0.4532(3) 0.0655(7) Uani d . 1 1 . .
    H H6 0.8574 0.5790 0.4312 0.079 Uiso calc R 1 1 . .
    C C7 0.6470(2) 0.2688(2) 0.74667(19) 0.0383(5) Uani d . 1 1 . .
    H H7 0.6321 0.1845 0.7293 0.046 Uiso calc R 1 1 . .
    C C8 0.4827(2) 0.3576(2) 0.8094(2) 0.0488(6) Uani d . 1 1 A .
    H H8 0.4892 0.4514 0.7964 0.059 Uiso calc R 1 1 . .
    C C9 0.3619(3) 0.3412(4) 0.7578(3) 0.0890(11) Uani d D 1 1 . .
    H H9A 0.3418 0.4164 0.6965 0.107 Uiso calc PR 0.427(13) 1 A 1
    H H9B 0.4002 0.2600 0.7085 0.107 Uiso calc PR 0.427(13) 1 A 1
    H H9C 0.2928 0.4264 0.7482 0.107 Uiso d PR 0.573(13) 1 A 2
    H H9D 0.4119 0.2990 0.6710 0.107 Uiso d PR 0.573(13) 1 A 2
    C C10 0.2151(9) 0.3342(11) 0.8782(7) 0.057(2) Uani d PDU 0.427(13) 1 A 1
    H H10A 0.1624 0.2720 0.8659 0.069 Uiso calc PR 0.427(13) 1 A 1
    H H10B 0.1432 0.4214 0.8954 0.069 Uiso calc PR 0.427(13) 1 A 1
    C C10' 0.2769(10) 0.2563(10) 0.8649(7) 0.091(2) Uani d PDU 0.573(13) 1 A 2
    H H10C 0.1701 0.2721 0.8687 0.109 Uiso calc PR 0.573(13) 1 A 2
    H H10D 0.3275 0.1631 0.8465 0.109 Uiso calc PR 0.573(13) 1 A 2
    C C11 0.2750(3) 0.2854(3) 0.9919(3) 0.0691(8) Uani d D 1 1 . .
    H H11A 0.2000 0.3268 1.0756 0.083 Uiso calc PR 0.427(13) 1 A 1
    H H11B 0.2873 0.1894 1.0068 0.083 Uiso calc PR 0.427(13) 1 A 1
    H H11C 0.2653 0.2084 1.0558 0.083 Uiso d PR 0.573(13) 1 A 2
    H H11D 0.1886 0.3601 1.0319 0.083 Uiso d PR 0.573(13) 1 A 2
    C C12 0.5497(2) 0.21009(19) 0.98166(19) 0.0364(5) Uani d . 1 1 . .
    H H12 0.5360 0.1253 0.9643 0.044 Uiso calc R 1 1 A .
    C C13 0.5386(2) 0.2033(2) 1.1270(2) 0.0407(5) Uani d . 1 1 A .
    C C14 0.4304(3) 0.1386(3) 1.2261(2) 0.0595(6) Uani d . 1 1 . .
    H H14 0.3685 0.1005 1.2005 0.071 Uiso calc R 1 1 A .
    C C15 0.4123(4) 0.1294(3) 1.3608(3) 0.0781(8) Uani d . 1 1 A .
    H H15 0.3387 0.0858 1.4254 0.094 Uiso calc R 1 1 . .
    C C16 0.5026(4) 0.1842(3) 1.3991(3) 0.0767(9) Uani d . 1 1 . .
    H H16 0.4899 0.1786 1.4905 0.092 Uiso calc R 1 1 A .
    C C17 0.6118(3) 0.2473(3) 1.3047(2) 0.0611(7) Uani d . 1 1 A .
    H H17 0.6728 0.2845 1.3323 0.073 Uiso calc R 1 1 . .
    C C18 0.6326(3) 0.2566(2) 1.1671(2) 0.0450(5) Uani d . 1 1 . .
    C C19 0.7422(2) 0.35732(19) 0.9027(2) 0.0398(5) Uani d . 1 1 . .
    H H19A 0.6539 0.4339 0.9156 0.048 Uiso calc R 1 1 A .
    H H19B 0.8314 0.3793 0.8260 0.048 Uiso calc R 1 1 . .
    C C20 0.7012(2) 0.23802(18) 0.87029(19) 0.0339(4) Uani d . 1 1 A .
    C C21 0.8360(2) 0.1159(2) 0.8429(2) 0.0395(5) Uani d . 1 1 . .
    C C22 1.1091(3) 0.0345(3) 0.7589(3) 0.0748(8) Uani d . 1 1 . .
    H H22A 1.2034 0.0674 0.7209 0.112 Uiso calc R 1 1 A .
    H H22B 1.1072 -0.0189 0.6941 0.112 Uiso calc R 1 1 . .
    H H22C 1.1068 -0.0189 0.8409 0.112 Uiso calc R 1 1 . .
    N N1 0.42652(18) 0.31903(18) 0.95607(17) 0.0428(4) Uani d . 1 1 A .
    O O1 0.8198(2) 0.00459(16) 0.8592(2) 0.0818(6) Uani d . 1 1 A .
    O O2 0.97460(16) 0.14517(15) 0.78985(17) 0.0542(4) Uani d . 1 1 A .
    S S1 0.78888(7) 0.32480(6) 1.05291(6) 0.0536(2) Uani d . 1 1 A .
loop_
    _atom_site_aniso_label
    _atom_site_aniso_U_11
    _atom_site_aniso_U_22
    _atom_site_aniso_U_33
    _atom_site_aniso_U_12
    _atom_site_aniso_U_13
    _atom_site_aniso_U_23
    C1 0.0631(17) 0.108(2) 0.0412(14) -0.0378(17) -0.0105(12) 0.0030(15)
    C2 0.0528(15) 0.103(2) 0.0478(15) -0.0215(15) -0.0017(12) -0.0246(15)
    C3 0.0475(13) 0.0635(15) 0.0458(13) -0.0114(11) -0.0091(11) -0.0121(11)
    C4 0.0354(11) 0.0533(13) 0.0355(11) -0.0070(10) -0.0147(9) -0.0018(10)
    C5 0.0506(13) 0.0552(15) 0.0470(13) -0.0061(11) -0.0162(11) 0.0030(11)
    C6 0.0671(17) 0.0736(18) 0.0585(16) -0.0253(15) -0.0279(14) 0.0176(14)
    C7 0.0363(10) 0.0405(11) 0.0365(11) -0.0051(9) -0.0130(9) -0.0056(9)
    C8 0.0350(11) 0.0623(15) 0.0406(12) -0.0016(10) -0.0121(9) -0.0007(10)
    C9 0.0467(15) 0.157(3) 0.0638(18) 0.0036(19) -0.0299(14) -0.028(2)
    C10 0.035(4) 0.066(5) 0.074(4) -0.010(3) -0.021(3) -0.015(4)
    C10' 0.054(4) 0.097(6) 0.143(6) -0.006(4) -0.047(4) -0.057(5)
    C11 0.0339(12) 0.0849(19) 0.0797(19) -0.0148(13) -0.0153(12) 0.0063(15)
    C12 0.0365(10) 0.0324(10) 0.0383(11) -0.0071(8) -0.0112(9) -0.0050(8)
    C13 0.0413(11) 0.0363(11) 0.0361(11) 0.0000(9) -0.0103(9) -0.0053(9)
    C14 0.0585(15) 0.0644(16) 0.0444(14) -0.0149(13) -0.0089(11) 0.0015(12)
    C15 0.083(2) 0.087(2) 0.0419(15) -0.0166(17) -0.0062(14) 0.0051(14)
    C16 0.093(2) 0.081(2) 0.0349(14) 0.0101(17) -0.0200(15) -0.0067(13)
    C17 0.0727(17) 0.0586(15) 0.0491(15) 0.0103(13) -0.0314(13) -0.0163(12)
    C18 0.0486(12) 0.0380(12) 0.0425(12) 0.0068(10) -0.0190(10) -0.0105(9)
    C19 0.0394(11) 0.0328(11) 0.0467(12) -0.0076(9) -0.0149(9) -0.0048(9)
    C20 0.0328(10) 0.0310(10) 0.0367(10) -0.0049(8) -0.0123(8) -0.0047(8)
    C21 0.0376(11) 0.0351(12) 0.0432(12) -0.0045(9) -0.0131(9) -0.0070(9)
    C22 0.0391(13) 0.0678(18) 0.108(2) 0.0126(12) -0.0237(14) -0.0337(16)
    N1 0.0315(9) 0.0497(11) 0.0400(10) -0.0050(8) -0.0089(7) -0.0015(8)
    O1 0.0528(10) 0.0327(10) 0.1383(19) -0.0052(8) -0.0149(11) -0.0088(10)
    O2 0.0325(8) 0.0463(9) 0.0772(11) -0.0004(7) -0.0141(7) -0.0175(8)
    S1 0.0555(4) 0.0559(4) 0.0602(4) -0.0130(3) -0.0294(3) -0.0123(3)
_geom_special_details
;
 All esds (except the esd in the dihedral angle between two l.s. planes)
 are estimated using the full covariance matrix.  The cell esds are taken
 into account individually in the estimation of esds in distances, angles
 and torsion angles; correlations between esds in cell parameters are only
 used when they are defined by crystal symmetry.  An approximate (isotropic)
 treatment of cell esds is used for estimating esds involving l.s. planes.
;
loop_
    _geom_bond_atom_site_label_1
    _geom_bond_atom_site_label_2
    _geom_bond_site_symmetry_2
    _geom_bond_distance
    _geom_bond_publ_flag
    C1 C6 . 1.360(4) ?
    C1 C2 . 1.362(4) ?
    C1 H1 . 0.9300 ?
    C2 C3 . 1.381(3) ?
    C2 H2 . 0.9300 ?
    C3 C4 . 1.384(3) ?
    C3 H3 . 0.9300 ?
    C4 C5 . 1.375(3) ?
    C4 C7 . 1.505(3) ?
    C5 C6 . 1.381(3) ?
    C5 H5 . 0.9300 ?
    C6 H6 . 0.9300 ?
    C7 C8 . 1.526(3) ?
    C7 C20 . 1.562(3) ?
    C7 H7 . 0.9800 ?
    C8 N1 . 1.472(3) ?
    C8 C9 . 1.514(3) ?
    C8 H8 . 0.9800 ?
    C9 C10' . 1.445(8) ?
    C9 C10 . 1.488(7) ?
    C9 H9A . 0.9700 ?
    C9 H9B . 0.9700 ?
    C9 H9C . 0.9700 ?
    C9 H9D . 0.9700 ?
    C10 C11 . 1.506(7) ?
    C10 H10A . 0.9700 ?
    C10 H10B . 0.9700 ?
    C10' C11 . 1.428(6) ?
    C10' H10C . 0.9700 ?
    C10' H10D . 0.9700 ?
    C11 N1 . 1.463(3) ?
    C11 H11A . 0.9700 ?
    C11 H11B . 0.9700 ?
    C11 H11C . 0.9700 ?
    C11 H11D . 0.9700 ?
    C12 N1 . 1.476(3) ?
    C12 C13 . 1.507(3) ?
    C12 C20 . 1.530(3) ?
    C12 H12 . 0.9800 ?
    C13 C14 . 1.388(3) ?
    C13 C18 . 1.392(3) ?
    C14 C15 . 1.373(4) ?
    C14 H14 . 0.9300 ?
    C15 C16 . 1.359(4) ?
    C15 H15 . 0.9300 ?
    C16 C17 . 1.366(4) ?
    C16 H16 . 0.9300 ?
    C17 C18 . 1.396(3) ?
    C17 H17 . 0.9300 ?
    C18 S1 . 1.752(2) ?
    C19 C20 . 1.520(3) ?
    C19 S1 . 1.793(2) ?
    C19 H19A . 0.9700 ?
    C19 H19B . 0.9700 ?
    C20 C21 . 1.511(3) ?
    C21 O1 . 1.187(2) ?
    C21 O2 . 1.313(2) ?
    C22 O2 . 1.435(3) ?
    C22 H22A . 0.9600 ?
    C22 H22B . 0.9600 ?
    C22 H22C . 0.9600 ?
loop_
    _geom_angle_atom_site_label_1
    _geom_angle_atom_site_label_2
    _geom_angle_atom_site_label_3
    _geom_angle_site_symmetry_1
    _geom_angle_site_symmetry_3
    _geom_angle
    _geom_angle_publ_flag
    C6 C1 C2 . . 119.9(2) ?
    C6 C1 H1 . . 120.1 ?
    C2 C1 H1 . . 120.1 ?
    C1 C2 C3 . . 120.0(3) ?
    C1 C2 H2 . . 120.0 ?
    C3 C2 H2 . . 120.0 ?
    C2 C3 C4 . . 121.0(2) ?
    C2 C3 H3 . . 119.5 ?
    C4 C3 H3 . . 119.5 ?
    C5 C4 C3 . . 117.9(2) ?
    C5 C4 C7 . . 123.32(19) ?
    C3 C4 C7 . . 118.8(2) ?
    C4 C5 C6 . . 120.9(2) ?
    C4 C5 H5 . . 119.6 ?
    C6 C5 H5 . . 119.6 ?
    C1 C6 C5 . . 120.4(3) ?
    C1 C6 H6 . . 119.8 ?
    C5 C6 H6 . . 119.8 ?
    C4 C7 C8 . . 117.60(17) ?
    C4 C7 C20 . . 117.97(16) ?
    C8 C7 C20 . . 101.70(15) ?
    C4 C7 H7 . . 106.2 ?
    C8 C7 H7 . . 106.2 ?
    C20 C7 H7 . . 106.2 ?
    N1 C8 C9 . . 106.7(2) ?
    N1 C8 C7 . . 105.94(16) ?
    C9 C8 C7 . . 115.6(2) ?
    N1 C8 H8 . . 109.5 ?
    C9 C8 H8 . . 109.5 ?
    C7 C8 H8 . . 109.5 ?
    C10' C9 C10 . . 34.0(3) ?
    C10' C9 C8 . . 102.1(3) ?
    C10 C9 C8 . . 107.7(3) ?
    C10' C9 H9A . . 139.4 ?
    C10 C9 H9A . . 110.2 ?
    C8 C9 H9A . . 110.2 ?
    C10' C9 H9B . . 81.7 ?
    C10 C9 H9B . . 110.2 ?
    C8 C9 H9B . . 110.2 ?
    H9A C9 H9B . . 108.5 ?
    C10' C9 H9C . . 111.0 ?
    C10 C9 H9C . . 78.1 ?
    C8 C9 H9C . . 111.4 ?
    H9A C9 H9C . . 33.9 ?
    H9B C9 H9C . . 132.2 ?
    C10' C9 H9D . . 111.6 ?
    C10 C9 H9D . . 133.3 ?
    C8 C9 H9D . . 111.3 ?
    H9A C9 H9D . . 79.2 ?
    H9B C9 H9D . . 31.5 ?
    H9C C9 H9D . . 109.2 ?
    C9 C10 C11 . . 102.6(5) ?
    C9 C10 H10A . . 111.2 ?
    C11 C10 H10A . . 111.2 ?
    C9 C10 H10B . . 111.2 ?
    C11 C10 H10B . . 111.2 ?
    H10A C10 H10B . . 109.2 ?
    C11 C10' C9 . . 108.8(4) ?
    C11 C10' H10C . . 109.9 ?
    C9 C10' H10C . . 109.9 ?
    C11 C10' H10D . . 109.9 ?
    C9 C10' H10D . . 109.9 ?
    H10C C10' H10D . . 108.3 ?
    C10' C11 N1 . . 104.2(3) ?
    C10' C11 C10 . . 33.9(3) ?
    N1 C11 C10 . . 109.6(3) ?
    C10' C11 H11A . . 138.5 ?
    N1 C11 H11A . . 109.7 ?
    C10 C11 H11A . . 109.7 ?
    C10' C11 H11B . . 81.2 ?
    N1 C11 H11B . . 109.7 ?
    C10 C11 H11B . . 109.7 ?
    H11A C11 H11B . . 108.2 ?
    C10' C11 H11C . . 110.9 ?
    N1 C11 H11C . . 110.9 ?
    C10 C11 H11C . . 132.3 ?
    H11A C11 H11C . . 78.6 ?
    H11B C11 H11C . . 31.7 ?
    C10' C11 H11D . . 110.9 ?
    N1 C11 H11D . . 110.9 ?
    C10 C11 H11D . . 78.1 ?
    H11A C11 H11D . . 33.9 ?
    H11B C11 H11D . . 132.5 ?
    H11C C11 H11D . . 108.9 ?
    N1 C12 C13 . . 111.97(15) ?
    N1 C12 C20 . . 102.97(15) ?
    C13 C12 C20 . . 116.79(16) ?
    N1 C12 H12 . . 108.2 ?
    C13 C12 H12 . . 108.2 ?
    C20 C12 H12 . . 108.2 ?
    C14 C13 C18 . . 118.1(2) ?
    C14 C13 C12 . . 118.3(2) ?
    C18 C13 C12 . . 123.55(19) ?
    C15 C14 C13 . . 121.7(3) ?
    C15 C14 H14 . . 119.1 ?
    C13 C14 H14 . . 119.1 ?
    C16 C15 C14 . . 119.6(3) ?
    C16 C15 H15 . . 120.2 ?
    C14 C15 H15 . . 120.2 ?
    C15 C16 C17 . . 120.6(2) ?
    C15 C16 H16 . . 119.7 ?
    C17 C16 H16 . . 119.7 ?
    C16 C17 C18 . . 120.6(3) ?
    C16 C17 H17 . . 119.7 ?
    C18 C17 H17 . . 119.7 ?
    C13 C18 C17 . . 119.4(2) ?
    C13 C18 S1 . . 123.83(16) ?
    C17 C18 S1 . . 116.60(19) ?
    C20 C19 S1 . . 111.91(14) ?
    C20 C19 H19A . . 109.2 ?
    S1 C19 H19A . . 109.2 ?
    C20 C19 H19B . . 109.2 ?
    S1 C19 H19B . . 109.2 ?
    H19A C19 H19B . . 107.9 ?
    C21 C20 C19 . . 112.36(16) ?
    C21 C20 C12 . . 112.39(16) ?
    C19 C20 C12 . . 110.86(16) ?
    C21 C20 C7 . . 108.94(15) ?
    C19 C20 C7 . . 112.48(16) ?
    C12 C20 C7 . . 99.11(14) ?
    O1 C21 O2 . . 122.81(19) ?
    O1 C21 C20 . . 123.89(19) ?
    O2 C21 C20 . . 113.15(17) ?
    O2 C22 H22A . . 109.5 ?
    O2 C22 H22B . . 109.5 ?
    H22A C22 H22B . . 109.5 ?
    O2 C22 H22C . . 109.5 ?
    H22A C22 H22C . . 109.5 ?
    H22B C22 H22C . . 109.5 ?
    C11 N1 C8 . . 107.08(18) ?
    C11 N1 C12 . . 115.18(18) ?
    C8 N1 C12 . . 108.21(15) ?
    C21 O2 C22 . . 116.65(18) ?
    C18 S1 C19 . . 101.43(10) ?
loop_
    _geom_torsion_atom_site_label_1
    _geom_torsion_atom_site_label_2
    _geom_torsion_atom_site_label_3
    _geom_torsion_atom_site_label_4
    _geom_torsion_site_symmetry_1
    _geom_torsion_site_symmetry_2
    _geom_torsion_site_symmetry_3
    _geom_torsion_site_symmetry_4
    _geom_torsion
    _geom_torsion_publ_flag
    C6 C1 C2 C3 . . . . 0.8(4) ?
    C1 C2 C3 C4 . . . . -0.7(4) ?
    C2 C3 C4 C5 . . . . 0.2(3) ?
    C2 C3 C4 C7 . . . . 179.2(2) ?
    C3 C4 C5 C6 . . . . 0.1(3) ?
    C7 C4 C5 C6 . . . . -178.8(2) ?
    C2 C1 C6 C5 . . . . -0.4(4) ?
    C4 C5 C6 C1 . . . . 0.0(4) ?
    C5 C4 C7 C8 . . . . 33.6(3) ?
    C3 C4 C7 C8 . . . . -145.3(2) ?
    C5 C4 C7 C20 . . . . -88.8(2) ?
    C3 C4 C7 C20 . . . . 92.3(2) ?
    C4 C7 C8 N1 . . . . -157.46(17) ?
    C20 C7 C8 N1 . . . . -27.0(2) ?
    C4 C7 C8 C9 . . . . 84.7(3) ?
    C20 C7 C8 C9 . . . . -144.9(2) ?
    N1 C8 C9 C10' . . . . -17.6(5) ?
    C7 C8 C9 C10' . . . . 99.9(5) ?
    N1 C8 C9 C10 . . . . 17.1(6) ?
    C7 C8 C9 C10 . . . . 134.6(5) ?
    C10' C9 C10 C11 . . . . 60.9(6) ?
    C8 C9 C10 C11 . . . . -24.5(7) ?
    C10 C9 C10' C11 . . . . -71.8(7) ?
    C8 C9 C10' C11 . . . . 32.0(7) ?
    C9 C10' C11 N1 . . . . -33.9(7) ?
    C9 C10' C11 C10 . . . . 70.2(8) ?
    C9 C10 C11 C10' . . . . -62.4(7) ?
    C9 C10 C11 N1 . . . . 23.8(7) ?
    N1 C12 C13 C14 . . . . 81.6(2) ?
    C20 C12 C13 C14 . . . . -160.09(19) ?
    N1 C12 C13 C18 . . . . -99.5(2) ?
    C20 C12 C13 C18 . . . . 18.9(3) ?
    C18 C13 C14 C15 . . . . 1.6(3) ?
    C12 C13 C14 C15 . . . . -179.4(2) ?
    C13 C14 C15 C16 . . . . -0.3(4) ?
    C14 C15 C16 C17 . . . . -0.5(4) ?
    C15 C16 C17 C18 . . . . 0.0(4) ?
    C14 C13 C18 C17 . . . . -2.1(3) ?
    C12 C13 C18 C17 . . . . 178.92(18) ?
    C14 C13 C18 S1 . . . . 172.73(16) ?
    C12 C13 C18 S1 . . . . -6.3(3) ?
    C16 C17 C18 C13 . . . . 1.4(3) ?
    C16 C17 C18 S1 . . . . -173.83(19) ?
    S1 C19 C20 C21 . . . . -61.3(2) ?
    S1 C19 C20 C12 . . . . 65.39(18) ?
    S1 C19 C20 C7 . . . . 175.32(13) ?
    N1 C12 C20 C21 . . . . -159.41(15) ?
    C13 C12 C20 C21 . . . . 77.5(2) ?
    N1 C12 C20 C19 . . . . 73.91(18) ?
    C13 C12 C20 C19 . . . . -49.2(2) ?
    N1 C12 C20 C7 . . . . -44.48(17) ?
    C13 C12 C20 C7 . . . . -167.61(16) ?
    C4 C7 C20 C21 . . . . -68.8(2) ?
    C8 C7 C20 C21 . . . . 160.99(17) ?
    C4 C7 C20 C19 . . . . 56.5(2) ?
    C8 C7 C20 C19 . . . . -73.7(2) ?
    C4 C7 C20 C12 . . . . 173.63(17) ?
    C8 C7 C20 C12 . . . . 43.42(19) ?
    C19 C20 C21 O1 . . . . 154.4(2) ?
    C12 C20 C21 O1 . . . . 28.6(3) ?
    C7 C20 C21 O1 . . . . -80.2(3) ?
    C19 C20 C21 O2 . . . . -30.0(2) ?
    C12 C20 C21 O2 . . . . -155.88(17) ?
    C7 C20 C21 O2 . . . . 95.31(19) ?
    C10' C11 N1 C8 . . . . 21.1(5) ?
    C10 C11 N1 C8 . . . . -13.9(5) ?
    C10' C11 N1 C12 . . . . -99.3(5) ?
    C10 C11 N1 C12 . . . . -134.3(5) ?
    C9 C8 N1 C11 . . . . -1.9(3) ?
    C7 C8 N1 C11 . . . . -125.6(2) ?
    C9 C8 N1 C12 . . . . 122.8(2) ?
    C7 C8 N1 C12 . . . . -0.9(2) ?
    C13 C12 N1 C11 . . . . -84.8(2) ?
    C20 C12 N1 C11 . . . . 148.95(19) ?
    C13 C12 N1 C8 . . . . 155.49(18) ?
    C20 C12 N1 C8 . . . . 29.2(2) ?
    O1 C21 O2 C22 . . . . -3.5(3) ?
    C20 C21 O2 C22 . . . . -179.14(19) ?
    C13 C18 S1 C19 . . . . 19.2(2) ?
    C17 C18 S1 C19 . . . . -165.83(16) ?
    C20 C19 S1 C18 . . . . -47.73(16) ?
loop_
    _geom_hbond_atom_site_label_D
    _geom_hbond_atom_site_label_H
    _geom_hbond_atom_site_label_A
    _geom_hbond_site_symmetry_A
    _geom_hbond_distance_DH
    _geom_hbond_distance_HA
    _geom_hbond_distance_DA
    _geom_hbond_angle_DHA
    C11 H11C O1 2_657 0.97 2.48 3.365(3) 151
