# Supplementary material for: Crystal structure of methyl 7-phenyl-6a,7,7a,8,9,10-hexa­hydro-6H,11aH-thio­chromeno[3,4-b]pyrrolizine-6a-­carbox­ylate
Source: Acta Crystallogr E Crystallogr Commun. 2015 Jul 31;71(Pt 8):o627–8. doi: 10.1107/S2056989015014024 (PMC4571432; doi:10.1107/S2056989015014024)
Supplement: Supplementary file 2 [file e-71-0o627-Isup2.hkl]

#
# h,k,l, Fc-squared, Fo-squared, sigma(Fo-squared) and status flag
#
data_I
_shelx_title ' 438 in P-1'
_shelx_refln_list_code          4
_shelx_F_calc_maximum       95.09
_exptl_crystal_F_000       388.00
_reflns_d_resolution_high  0.8410
 
loop_
 _symmetry_equiv_pos_as_xyz
 'x, y, z'
 '-x, -y, -z'
 
_cell_length_a     9.5184
_cell_length_b    10.4041
_cell_length_c    10.6923
_cell_angle_alpha  81.270
_cell_angle_beta   66.626
_cell_angle_gamma  74.385
 
_shelx_F_squared_multiplier     1.000
 
loop_
 _refln_index_h
 _refln_index_k
 _refln_index_l
 _refln_F_squared_calc
 _refln_F_squared_meas
 _refln_F_squared_sigma
 _refln_observed_status
   1   0   0     1081.86      915.02     28.12 o
   2   0   0      274.28      265.63      2.00 o
   3   0   0      495.99      486.28      3.41 o
   4   0   0      236.43      227.98      2.38 o
   5   0   0      383.51      383.20      3.62 o
   6   0   0        1.32        0.60      0.55 o
   7   0   0        0.14       -1.42      0.94 o
   8   0   0        9.16        6.53      1.53 o
   9   0   0        2.61        0.45      1.81 o
  10   0   0       13.23        9.43      2.87 o
  -9   1   0       62.08       63.21      3.35 o
  -8   1   0        1.46        0.15      1.87 o
  -7   1   0        0.13       -1.51      1.00 o
  -6   1   0       56.78       53.85      1.94 o
  -5   1   0        9.44       11.18      0.98 o
  -4   1   0      274.74      337.44      4.17 o
  -3   1   0       15.29       12.52      0.67 o
  -2   1   0       88.51       96.26      1.70 o
  -1   1   0     3064.17     3028.68     18.77 o
   1   1   0     4134.19     4167.48     42.21 o
   2   1   0     3162.76     3253.60     17.70 o
   3   1   0      270.67      269.54      2.56 o
   4   1   0      326.22      297.65      2.75 o
   5   1   0       11.52       14.64      0.74 o
   6   1   0      543.28      516.76      4.66 o
   7   1   0      276.80      273.90      4.09 o
   8   1   0       76.21       76.13      2.55 o
   9   1   0       46.79       41.64      2.84 o
  10   1   0       18.66       20.43      3.16 o
  -9   2   0       12.91       19.39      2.27 o
  -8   2   0       24.87       23.99      2.19 o
  -7   2   0       86.02       82.97      2.63 o
  -6   2   0      140.55      139.47      3.87 o
  -5   2   0        3.26        1.49      0.82 o
  -4   2   0      194.42      176.90      3.28 o
  -3   2   0     1929.38     2142.55     16.09 o
  -2   2   0        0.04        0.02      0.44 o
  -1   2   0     6220.00     6356.24     42.81 o
   0   2   0     9041.46     9406.06     54.05 o
   1   2   0     1376.36     1389.00      8.00 o
   2   2   0       65.83       75.66      0.80 o
   3   2   0        6.08        4.60      0.41 o
   4   2   0      238.79      259.93      2.91 o
   5   2   0      236.15      214.86      2.47 o
   6   2   0       66.30       56.47      1.29 o
   7   2   0      163.23      172.63      3.19 o
   8   2   0       24.88       20.45      1.64 o
   9   2   0        2.92        2.11      1.16 o
  10   2   0        2.13        3.99      1.91 o
  -9   3   0        7.46        4.72      2.03 o
  -8   3   0       29.64       33.18      2.59 o
  -7   3   0      118.86      103.77      3.95 o
  -6   3   0       46.85       47.98      2.43 o
  -5   3   0        9.59        6.10      1.19 o
  -4   3   0        1.22        0.24      0.81 o
  -3   3   0      250.71      259.47      3.83 o
  -2   3   0     5422.48     5522.19     47.04 o
  -1   3   0      815.50      822.41      7.91 o
   0   3   0      724.52      737.68      4.52 o
   1   3   0       42.84       49.78      0.74 o
   2   3   0      531.91      531.08      4.01 o
   3   3   0     1524.05     1599.84     11.78 o
   4   3   0      191.78      196.88      2.34 o
   5   3   0      482.87      459.87      4.67 o
   6   3   0       52.27       52.80      1.45 o
   7   3   0      305.31      297.50      4.24 o
   8   3   0       61.94       56.17      2.78 o
   9   3   0        1.39        2.33      1.12 o
  10   3   0        5.51        7.23      1.43 o
  -8   4   0        7.72        6.80      2.22 o
  -7   4   0       10.29        9.04      1.74 o
  -6   4   0      123.07      114.14      3.54 o
  -5   4   0       12.38       15.35      1.56 o
  -4   4   0      176.35      181.63      3.79 o
  -3   4   0      689.51      729.44      8.37 o
  -2   4   0      696.35      720.73      7.99 o
  -1   4   0        4.29        3.28      0.48 o
   0   4   0      140.77      167.74      1.97 o
   1   4   0        0.67        0.65      0.27 o
   2   4   0       40.88       55.01      1.10 o
   3   4   0      566.06      563.16      4.40 o
   4   4   0      524.88      507.13      6.07 o
   5   4   0      316.00      323.66      3.71 o
   6   4   0      433.48      413.19      4.41 o
   7   4   0        0.06       -1.14      0.76 o
   8   4   0       22.70       16.06      1.50 o
   9   4   0       19.51       28.13      1.82 o
  10   4   0        0.07        1.90      1.58 o
  -8   5   0        0.06       -1.70      2.22 o
  -7   5   0        0.93       -1.03      1.71 o
  -6   5   0       36.35       34.56      2.69 o
  -5   5   0       14.10        8.48      1.46 o
  -4   5   0       10.92        7.93      1.34 o
  -3   5   0      603.12      658.37      8.11 o
  -2   5   0     2070.49     2112.92     18.85 o
  -1   5   0       30.66       42.14      1.20 o
   0   5   0       63.50       65.32      1.35 o
   1   5   0       15.49       18.63      0.71 o
   2   5   0       83.92       96.89      1.64 o
   3   5   0      361.71      382.03      3.97 o
   4   5   0        2.03        3.16      0.32 o
   5   5   0      441.11      427.11      4.72 o
   6   5   0        3.71        5.11      0.80 o
   7   5   0       12.38       13.53      1.28 o
   8   5   0        3.40        3.61      1.57 o
   9   5   0        1.23        0.91      1.92 o
  10   5   0        1.53        5.48      2.07 o
  -7   6   0       12.02        9.12      3.76 o
  -6   6   0       48.97       42.78      4.78 o
  -5   6   0        2.43        1.06      1.44 o
  -4   6   0      284.40      277.04      4.61 o
  -3   6   0      624.55      602.01      7.36 o
  -2   6   0       86.73       86.45      1.94 o
  -1   6   0       34.30       31.82      1.19 o
   0   6   0      407.51      399.35      4.32 o
   1   6   0        3.28        0.70      0.55 o
   2   6   0      468.30      465.78      4.42 o
   3   6   0      334.63      346.97      3.98 o
   4   6   0       57.81       57.37      1.24 o
   5   6   0      488.89      466.13      5.19 o
   6   6   0      252.69      254.29      4.35 o
   7   6   0       16.11       16.47      1.41 o
   8   6   0        6.06        8.87      2.31 o
   9   6   0        6.77       16.25      5.86 o
  -6   7   0        0.76        0.82      2.55 o
  -5   7   0        1.54        2.97      2.40 o
  -4   7   0       18.27       24.46      3.84 o
  -3   7   0      473.11      486.45      6.73 o
  -2   7   0       73.04       73.06      3.14 o
  -1   7   0       51.81       51.80      1.61 o
   0   7   0       15.05       12.24      0.80 o
   1   7   0      137.80      143.09      2.92 o
   2   7   0       62.31       57.10      1.81 o
   3   7   0       61.09       71.98      1.91 o
   4   7   0      193.12      189.48      3.13 o
   5   7   0      344.82      339.05      6.23 o
   6   7   0       24.37       32.72      2.10 o
   7   7   0        8.18        9.97      1.63 o
   8   7   0       74.54       77.78      5.04 o
   9   7   0        7.29       14.65      7.39 o
  -6   8   0        0.71       -2.82      1.94 o
  -5   8   0       12.68        5.93      5.54 o
  -4   8   0      183.21      190.62      5.64 o
  -3   8   0        5.72        5.98      1.72 o
  -2   8   0       20.78       24.18      2.26 o
  -1   8   0      179.77      170.05      4.05 o
   0   8   0       45.50       49.57      2.05 o
   1   8   0       56.60       56.55      2.12 o
   2   8   0        2.89        2.09      0.94 o
   3   8   0      187.09      196.65      3.63 o
   4   8   0        2.78        1.78      1.33 o
   5   8   0       40.98       38.05      2.68 o
   6   8   0      288.69      284.80      9.07 o
   7   8   0       90.47      103.57      7.50 o
   9   8   0       29.47       36.05     10.42 o
  -5   9   0       54.92       55.86      5.61 o
  -4   9   0        4.02        3.37      4.75 o
  -3   9   0       92.90       95.63      4.39 o
  -2   9   0       27.94       29.54      2.80 o
  -1   9   0       19.47       15.81      2.17 o
   0   9   0      211.45      216.09      4.20 o
   1   9   0        4.43        2.29      1.19 o
   2   9   0      124.22      118.81      3.67 o
   3   9   0      203.45      205.37      4.64 o
   4   9   0      147.89      140.48      4.41 o
   5   9   0        5.77        5.93      1.89 o
   6   9   0        0.02       -1.59      1.43 o
  -3  10   0        6.32        7.14      2.13 o
  -2  10   0       12.33       13.41      2.61 o
  -1  10   0       26.10       27.98      2.49 o
   0  10   0        7.23        8.71      1.77 o
   1  10   0       43.20       41.98      2.64 o
   2  10   0       58.85       57.71      3.26 o
   3  10   0      280.71      286.23      6.76 o
   4  10   0       39.84       38.84      3.33 o
   5  10   0        7.39        7.31      2.11 o
   6  10   0        7.21       10.01      2.13 o
   7  10   0       17.36       18.23      9.03 o
  -2  11   0        7.72        3.96      1.95 o
  -1  11   0        0.11        2.33      1.72 o
   0  11   0       13.05       12.32      2.40 o
   1  11   0       17.16       19.23      4.41 o
   2  11   0        3.23        2.71      2.17 o
   3  11   0       26.77       22.22      2.84 o
   4  11   0       28.72       26.24      2.81 o
   5  11   0       11.07        8.12      2.94 o
   6  11   0        2.23        4.13      2.34 o
   1  12   0        2.63        9.00      4.89 o
   2  12   0       63.04       58.10      4.49 o
   3  12   0        7.37        1.94      2.25 o
   4  12   0        3.91       -0.59      3.92 o
  -2 -12   1        2.12       -3.10      3.57 o
  -5 -11   1       29.44       29.06      3.23 o
  -4 -11   1       11.32        7.22      4.92 o
  -3 -11   1       10.89        8.55      3.21 o
  -2 -11   1        4.13        5.14      2.30 o
  -1 -11   1        1.99       -2.30      2.34 o
   0 -11   1        3.74        2.89      2.69 o
   1 -11   1        0.03        0.70      1.73 o
   2 -11   1        0.03       -1.78      1.98 o
  -7 -10   1        1.26        5.33     12.48 o
  -6 -10   1        3.91        3.79      2.09 o
  -5 -10   1        0.07       -1.36      2.16 o
  -4 -10   1       30.80       29.65      3.37 o
  -3 -10   1       33.30       30.07      3.76 o
  -2 -10   1       34.94       32.23      3.10 o
  -1 -10   1        0.33        0.07      1.61 o
   0 -10   1        0.01        0.22      1.59 o
   1 -10   1       87.06       96.15      5.01 o
   2 -10   1        1.59       -1.05      1.96 o
   3 -10   1        2.22        0.68      1.84 o
  -7  -9   1        6.49        4.85      2.21 o
  -6  -9   1       11.98       14.31     10.65 o
  -5  -9   1       58.94       55.89      3.50 o
  -4  -9   1        0.01       -2.17      1.44 o
  -3  -9   1       72.84       62.36      3.34 o
  -2  -9   1        0.07       -2.04      1.36 o
  -1  -9   1        0.08        0.45      1.78 o
   0  -9   1       22.54       20.51      2.14 o
   1  -9   1       80.56       77.67      3.46 o
   2  -9   1        6.14        1.64      1.74 o
   3  -9   1        0.91       -0.71      3.35 o
   4  -9   1       34.29       30.79      4.50 o
   5  -9   1       58.63       77.52      9.60 o
  -8  -8   1       18.47       19.44      4.56 o
  -7  -8   1       11.43       11.15      2.30 o
  -5  -8   1      189.01      194.25      5.18 o
  -4  -8   1        0.37       -1.86      1.24 o
  -3  -8   1       32.37       33.55      2.14 o
  -2  -8   1        0.03        0.97      1.42 o
  -1  -8   1        1.54        0.95      1.08 o
   0  -8   1        5.55        4.57      0.82 o
   1  -8   1       20.77       16.37      1.17 o
   2  -8   1      108.44       99.37      2.80 o
   3  -8   1        0.80       -1.02      2.11 o
   4  -8   1       32.18       26.39      5.05 o
   5  -8   1        0.79        0.26      2.32 o
   6  -8   1        1.59        1.12      2.90 o
  -9  -7   1        2.28        2.71      2.28 o
  -8  -7   1       29.89       31.52      2.36 o
  -7  -7   1      122.63      120.00      5.12 o
  -6  -7   1      382.60      384.52     10.94 o
  -5  -7   1        0.68        2.74      1.63 o
  -4  -7   1      275.92      269.51      5.67 o
  -3  -7   1       11.79        5.57      1.17 o
  -2  -7   1        0.02        0.18      0.60 o
  -1  -7   1      253.49      263.88      3.47 o
   0  -7   1       28.53       33.22      2.07 o
   1  -7   1        2.60        0.70      0.59 o
   2  -7   1      145.08      141.30      2.58 o
   3  -7   1       59.61       47.00      2.15 o
   4  -7   1       30.07       27.39      2.12 o
   5  -7   1       11.79       11.63      1.64 o
   6  -7   1        5.90        1.03      2.74 o
   7  -7   1       15.35       15.70      2.30 o
  -9  -6   1       33.12       37.97      3.73 o
  -8  -6   1        6.31        6.24      2.45 o
  -7  -6   1       51.63       54.60      2.85 o
  -6  -6   1        1.60        1.59      0.98 o
  -5  -6   1      923.99      919.25     11.82 o
  -4  -6   1      114.13      116.68      1.87 o
  -3  -6   1       25.26       25.25      1.29 o
  -2  -6   1       80.43       72.89      2.65 o
  -1  -6   1      379.44      419.81      4.21 o
   0  -6   1      278.50      254.74      2.97 o
   1  -6   1       10.08        9.22      0.80 o
   2  -6   1       24.61       24.10      1.11 o
   3  -6   1       34.27       31.13      1.36 o
   4  -6   1       59.53       65.98      2.77 o
   5  -6   1        6.96        6.02      1.55 o
   6  -6   1        6.60        4.69      1.91 o
   7  -6   1        0.09       -2.22      2.01 o
  -9  -5   1       64.19       72.04      3.19 o
  -8  -5   1       13.79       14.10      2.34 o
  -7  -5   1       12.94       14.41      1.64 o
  -6  -5   1        4.87        0.81      0.95 o
  -5  -5   1       67.62       65.29      1.56 o
  -4  -5   1        0.29        0.17      0.57 o
  -3  -5   1       71.41       68.56      1.37 o
  -2  -5   1       39.35       32.59      1.47 o
  -1  -5   1      133.02      148.03      2.42 o
   0  -5   1        0.24        2.03      0.38 o
   1  -5   1      140.19      146.86      2.23 o
   2  -5   1      493.35      514.42      5.20 o
   3  -5   1       41.16       41.48      1.28 o
   4  -5   1        0.18        1.24      0.96 o
   5  -5   1       47.42       54.99      2.41 o
   6  -5   1       32.62       24.80      1.96 o
   7  -5   1        5.55        3.88      1.32 o
   8  -5   1       12.22       14.71      2.91 o
  -9  -4   1       12.52       16.93      1.62 o
  -8  -4   1      209.29      201.35      4.20 o
  -7  -4   1        9.68        9.92      1.32 o
  -6  -4   1      149.20      135.11      3.03 o
  -5  -4   1      172.27      183.01      2.49 o
  -4  -4   1        5.93        7.86      0.95 o
  -3  -4   1      296.26      296.25      2.73 o
  -2  -4   1      335.15      338.13      3.25 o
  -1  -4   1        2.76        2.57      0.45 o
   0  -4   1      519.70      524.42      4.44 o
   1  -4   1       16.31       16.47      0.80 o
   2  -4   1      734.75      710.26      6.40 o
   3  -4   1     1956.65     2043.89     17.11 o
   4  -4   1       17.75       20.14      1.31 o
   5  -4   1      145.53      136.01      3.54 o
   6  -4   1       69.41       72.51      2.97 o
   7  -4   1        0.14        0.40      1.40 o
   8  -4   1        6.05        4.95      1.97 o
   9  -4   1        2.23       -0.48      2.38 o
 -10  -3   1        0.05        0.86      1.23 o
  -9  -3   1        8.38        8.58      1.67 o
  -8  -3   1        4.48        6.99      1.26 o
  -7  -3   1       33.54       32.99      1.93 o
  -6  -3   1      117.80      119.35      1.71 o
  -5  -3   1        9.31       13.02      0.68 o
  -4  -3   1        5.47        3.95      0.39 o
  -3  -3   1     1177.55     1140.71      8.72 o
  -2  -3   1      492.85      478.89      3.74 o
  -1  -3   1      115.30      111.73      1.44 o
   0  -3   1     1287.97     1297.62      8.93 o
   1  -3   1       11.40       12.35      0.54 o
   2  -3   1     1909.08     1955.80     15.40 o
   3  -3   1       21.26       37.35      1.76 o
   4  -3   1       11.80        9.70      1.03 o
   5  -3   1      178.30      160.60      3.59 o
   6  -3   1        0.03       -1.00      1.17 o
   7  -3   1       12.48       11.12      1.65 o
   8  -3   1       95.72      104.29      3.94 o
   9  -3   1        1.67        0.56      1.67 o
  -9  -2   1        0.03       -0.12      1.57 o
  -8  -2   1      111.91      115.28      3.13 o
  -7  -2   1        3.85        2.18      1.06 o
  -6  -2   1        2.19        0.91      0.63 o
  -5  -2   1       22.23       29.38      1.14 o
  -4  -2   1      811.09      838.87      6.74 o
  -3  -2   1      124.49      129.03      1.36 o
  -2  -2   1       27.20       30.99      0.56 o
  -1  -2   1      703.91      649.49      3.86 o
   0  -2   1      434.92      434.15      2.82 o
   1  -2   1     3147.45     3154.48     17.84 o
   2  -2   1     2235.06     2300.19     16.40 o
   3  -2   1      785.66      877.95      7.38 o
   4  -2   1       24.41       41.39      1.42 o
   5  -2   1      242.82      252.61      4.44 o
   6  -2   1        0.81        0.69      0.96 o
   7  -2   1      114.66       93.60      2.68 o
   8  -2   1        1.83       -1.21      1.29 o
   9  -2   1       27.09       32.05      2.67 o
  -9  -1   1       11.83       13.15      1.98 o
  -8  -1   1       51.57       53.86      2.32 o
  -7  -1   1      283.96      292.00      4.52 o
  -6  -1   1      122.62      115.69      2.00 o
  -5  -1   1       34.76       34.09      1.04 o
  -4  -1   1     1160.97     1126.41      8.19 o
  -3  -1   1       10.54        8.78      0.52 o
  -2  -1   1      294.18      301.15      2.38 o
  -1  -1   1     1072.27     1105.68      5.78 o
   0  -1   1       60.52       52.88      0.55 o
   1  -1   1       72.51       79.70      0.84 o
   2  -1   1     1643.90     1646.46      9.80 o
   3  -1   1      275.26      278.35      2.77 o
   4  -1   1      282.20      266.69      3.09 o
   5  -1   1       82.21       75.26      1.88 o
   6  -1   1      252.59      254.02      3.38 o
   7  -1   1      262.07      268.27      4.23 o
   8  -1   1        0.30       -0.42      1.51 o
   9  -1   1        2.89        3.17      1.54 o
  10  -1   1        0.01       -1.20      1.38 o
  -9   0   1        2.38        2.95      1.93 o
  -8   0   1        1.00        3.02      1.68 o
  -7   0   1        9.06        5.54      1.19 o
  -6   0   1        7.86        6.36      0.89 o
  -5   0   1      114.29      115.09      1.90 o
  -4   0   1      181.64      202.69      2.23 o
  -3   0   1     1009.70     1063.92      7.25 o
  -2   0   1      879.63      844.82      5.40 o
  -1   0   1      800.99      788.65      5.98 o
   0   0   1     2701.55     1701.42     46.88 o
   1   0   1     1997.78     1817.98     36.83 o
   2   0   1     1512.38     1567.14      8.02 o
   3   0   1       45.84       61.75      0.99 o
   4   0   1      466.75      429.36      3.96 o
   5   0   1      119.92      104.03      1.69 o
   6   0   1        5.58        3.69      0.64 o
   7   0   1       33.13       30.50      1.65 o
   8   0   1      402.18      428.85      6.73 o
   9   0   1       11.99       11.93      2.13 o
  10   0   1        2.63        3.16      1.53 o
  -9   1   1        0.39        1.51      1.62 o
  -8   1   1      206.65      216.00      4.96 o
  -7   1   1       73.43       73.75      2.91 o
  -6   1   1      132.73      127.86      2.83 o
  -5   1   1       84.62       78.01      2.12 o
  -4   1   1        6.31        3.36      0.70 o
  -3   1   1      510.73      514.29      4.07 o
  -2   1   1      516.80      516.08      3.72 o
  -1   1   1     2530.44     2601.30     14.31 o
   0   1   1      759.79      785.91      4.65 o
   1   1   1      596.12      589.10      3.10 o
   2   1   1     1180.91     1206.91      6.15 o
   3   1   1      323.20      296.23      2.20 o
   4   1   1        0.04       -0.24      0.27 o
   5   1   1      110.58      112.91      1.57 o
   6   1   1       87.11       84.53      1.53 o
   7   1   1        6.15        3.53      0.90 o
   8   1   1      101.95      111.65      3.32 o
   9   1   1       33.82       42.39      2.50 o
  10   1   1       26.98       31.87      2.98 o
  -9   2   1       18.92       17.32      2.19 o
  -8   2   1        9.95        8.83      1.88 o
  -7   2   1        0.02       -1.23      1.24 o
  -6   2   1      664.01      676.38      9.38 o
  -5   2   1        3.08        2.85      1.07 o
  -4   2   1      542.58      534.50      6.82 o
  -3   2   1      127.19      109.04      2.56 o
  -2   2   1      424.60      365.35      3.83 o
  -1   2   1     8142.07     8215.94     53.03 o
   0   2   1     4059.43     3969.90     27.15 o
   1   2   1     6914.10     7073.11     37.75 o
   2   2   1      555.58      527.48      2.77 o
   3   2   1     1260.22     1216.29      8.28 o
   4   2   1       20.04       12.64      0.40 o
   5   2   1      264.29      295.70      4.08 o
   6   2   1        0.68        0.80      0.29 o
   7   2   1        0.15       -0.03      0.51 o
   8   2   1       32.10       26.59      1.65 o
   9   2   1        0.34       -0.36      1.01 o
  10   2   1       10.97       12.06      1.81 o
  -8   3   1        3.28        0.25      1.97 o
  -7   3   1       20.95       20.09      2.77 o
  -6   3   1        9.88        7.31      1.62 o
  -5   3   1      106.74      111.22      3.18 o
  -4   3   1        0.83        0.71      0.80 o
  -3   3   1     2056.00     2215.96     17.92 o
  -2   3   1      389.47      385.23      4.04 o
  -1   3   1      293.20      298.58      4.01 o
   0   3   1     5092.47     5157.71     55.38 o
   1   3   1     1182.94     1147.97      6.41 o
   2   3   1      565.76      534.59      4.06 o
   3   3   1      421.64      443.49      2.91 o
   4   3   1       89.02       83.62      1.61 o
   5   3   1      401.03      430.27      3.59 o
   6   3   1       35.00       31.89      0.68 o
   7   3   1       76.16       70.24      1.62 o
   8   3   1      150.80      135.91      2.89 o
   9   3   1        1.94        0.94      0.99 o
  10   3   1       49.60       59.01      3.25 o
  -8   4   1       12.58       13.82      2.54 o
  -7   4   1       32.78       31.45      4.69 o
  -6   4   1      117.73      113.43      4.11 o
  -5   4   1       35.31       26.93      2.00 o
  -4   4   1        0.03       -0.59      0.58 o
  -3   4   1        0.19        0.24      0.53 o
  -2   4   1       92.84      130.12      2.64 o
  -1   4   1     1680.29     1651.31     15.54 o
   0   4   1       87.99      113.77      1.97 o
   1   4   1      101.01      125.48      1.74 o
   2   4   1     1129.26     1119.53      8.81 o
   3   4   1       10.09        5.64      0.58 o
   4   4   1       76.80       70.12      1.20 o
   5   4   1      161.19      170.01      2.16 o
   6   4   1      101.30      108.76      1.76 o
   7   4   1       28.09       27.08      1.08 o
   8   4   1        0.11       -0.57      0.77 o
   9   4   1        0.25        1.27      0.86 o
  10   4   1        8.58       11.31      2.53 o
  -7   5   1        1.95        1.74      2.34 o
  -6   5   1       13.99       16.19      2.08 o
  -5   5   1       72.20       62.90      2.88 o
  -4   5   1       64.42       57.56      2.45 o
  -3   5   1      424.91      457.61      6.73 o
  -2   5   1       91.21       81.81      2.39 o
  -1   5   1       89.47      106.58      2.63 o
   0   5   1      124.99      131.58      1.65 o
   1   5   1      880.06      844.43      6.71 o
   2   5   1      832.53      937.55      7.23 o
   3   5   1      236.10      217.36      2.62 o
   4   5   1        0.04        0.02      0.49 o
   5   5   1      214.24      220.70      2.36 o
   6   5   1      178.09      155.92      2.32 o
   7   5   1       64.02       57.75      1.89 o
   8   5   1       32.39       25.67      1.24 o
   9   5   1       23.42       22.47      2.28 o
  10   5   1        5.15        5.95      3.72 o
  -7   6   1        4.60        7.10      3.42 o
  -6   6   1       14.23        9.20      4.30 o
  -5   6   1        0.14       -1.26      1.96 o
  -4   6   1        0.28       -1.22      1.16 o
  -3   6   1       23.61       24.29      1.85 o
  -2   6   1        0.43        0.37      0.87 o
  -1   6   1        4.72        9.64      0.74 o
   0   6   1      285.43      278.82      3.99 o
   1   6   1       38.01       56.08      1.52 o
   2   6   1      339.31      327.81      2.94 o
   3   6   1      467.50      484.09      4.48 o
   4   6   1        0.30       -0.29      0.53 o
   5   6   1      436.19      409.86      4.76 o
   6   6   1      430.02      417.24      5.86 o
   7   6   1       62.80       60.90      1.84 o
   8   6   1      123.81      125.78      6.49 o
   9   6   1       15.21       18.75      2.95 o
  -6   7   1        4.25        7.57      2.77 o
  -5   7   1       12.22        6.72      3.31 o
  -4   7   1      162.45      151.86      5.92 o
  -3   7   1      135.16      141.30      3.38 o
  -2   7   1       12.65       15.82      1.41 o
  -1   7   1      159.54      156.37      2.61 o
   0   7   1        0.99        1.09      0.87 o
   1   7   1       12.80       11.26      0.95 o
   2   7   1      140.65      134.32      2.67 o
   3   7   1       42.72       54.51      1.63 o
   4   7   1       52.95       58.77      1.64 o
   5   7   1       32.10       30.31      1.83 o
   6   7   1       23.27       22.73      1.83 o
   7   7   1        1.71        4.28      2.28 o
   8   7   1        0.53        4.96      3.91 o
   9   7   1       28.04       24.49      3.28 o
  10   7   1        0.05       17.65      8.90 o
  -5   8   1        1.48       -0.28      1.71 o
  -4   8   1       21.40       23.52      2.93 o
  -3   8   1        0.05        1.33      1.56 o
  -2   8   1        0.23        1.90      1.17 o
  -1   8   1      268.63      288.15      4.76 o
   0   8   1        1.62        1.31      0.99 o
   1   8   1       50.07       49.41      1.84 o
   2   8   1       17.07       19.02      1.41 o
   3   8   1      108.63      101.12      2.61 o
   4   8   1       55.86       53.86      2.44 o
   5   8   1      133.93      142.77      3.71 o
   6   8   1       25.75       19.82      1.93 o
   7   8   1       65.22       59.73      3.12 o
   8   8   1       21.17       26.73      7.16 o
   9   8   1        2.98        9.86     10.65 o
  -4   9   1        7.38        5.25      1.95 o
  -3   9   1       49.73       38.53      3.80 o
  -2   9   1       26.60       16.17      2.05 o
  -1   9   1       22.81       21.17      1.75 o
   0   9   1      301.14      332.18      5.18 o
   1   9   1        0.49       -1.35      0.90 o
   2   9   1       81.58       80.23      2.59 o
   3   9   1       95.81      111.48      3.48 o
   4   9   1      206.09      208.95      5.30 o
   5   9   1       16.70       16.70      1.88 o
   6   9   1       60.31       59.63      4.92 o
   7   9   1       42.54       40.09      4.86 o
   8   9   1       29.43       32.56      4.97 o
   9   9   1        3.08       11.57      7.31 o
  -3  10   1        1.30        1.51      1.97 o
  -2  10   1        1.02       -0.75      2.58 o
  -1  10   1        1.72        0.60      1.46 o
   0  10   1        7.80        4.17      1.84 o
   1  10   1       28.62       33.17      2.22 o
   2  10   1        8.06       10.57      1.79 o
   3  10   1       69.56       77.15      3.10 o
   4  10   1        1.19        1.88      1.57 o
   5  10   1       51.40       42.51      3.42 o
   6  10   1        5.47        7.24      1.81 o
   7  10   1       56.85       54.27      6.57 o
  -2  11   1        0.09        2.02      1.81 o
  -1  11   1       29.76       35.18      3.14 o
   0  11   1        3.30        2.36      1.80 o
   1  11   1        3.78        3.24      4.41 o
   2  11   1       22.63       24.46      2.35 o
   3  11   1       16.21       25.18      4.28 o
   4  11   1       55.46       56.30      6.68 o
   5  11   1        6.75        2.62      3.50 o
   6  11   1        8.52        5.86      2.79 o
   7  11   1       18.97       19.76      6.63 o
   1  12   1        7.11        5.97      8.83 o
   2  12   1       55.65       78.73     15.47 o
   3  12   1        0.11       -1.94      3.27 o
   4  12   1        9.37        8.82      3.82 o
   5  12   1        9.75       10.75      3.09 o
  -5 -11   2        9.09        5.98      2.41 o
  -4 -11   2        0.59       -1.95      2.02 o
  -3 -11   2       34.84       33.82      3.52 o
  -2 -11   2       10.61        2.66      5.52 o
  -1 -11   2        5.06        5.90      3.18 o
   0 -11   2       15.27       14.14      5.77 o
   1 -11   2        6.67        3.70      6.36 o
   2 -11   2        5.72        5.87      2.18 o
  -6 -10   2        7.09        4.42      4.23 o
  -5 -10   2        7.80        3.40      2.56 o
  -4 -10   2        1.08       -2.22      2.17 o
  -3 -10   2        4.89        1.11      1.92 o
  -2 -10   2       30.12       31.59      2.93 o
  -1 -10   2       15.36       10.57      3.57 o
   0 -10   2       45.14       45.41      5.95 o
   1 -10   2       53.28       44.73      3.17 o
   2 -10   2        0.01       -3.62      2.42 o
   3 -10   2        0.13        0.11      1.85 o
  -6  -9   2       65.75       73.80      4.44 o
  -5  -9   2        0.42       -1.19     11.69 o
  -4  -9   2        8.65        5.11      2.21 o
  -3  -9   2        4.62        2.21      2.03 o
  -2  -9   2        5.79        2.45      2.10 o
  -1  -9   2       17.08       15.60      2.45 o
   0  -9   2        1.69       -0.26      1.32 o
   1  -9   2        0.01        1.23      1.38 o
   2  -9   2        1.87       -2.27      2.90 o
   3  -9   2        0.23       -2.98      1.99 o
   4  -9   2       22.53       22.82      3.66 o
   5  -9   2       43.01       52.06      6.74 o
  -8  -8   2       20.98       18.69     16.06 o
  -7  -8   2       21.65       19.92      2.53 o
  -6  -8   2        2.81        2.70      3.72 o
  -5  -8   2       44.00       53.60      3.41 o
  -4  -8   2       88.09       88.62      3.93 o
  -3  -8   2        2.92        1.21      1.42 o
  -2  -8   2       25.21       23.71      2.72 o
  -1  -8   2       54.78       53.22      3.98 o
   0  -8   2      278.69      289.35      4.77 o
   1  -8   2       16.53       14.19      1.44 o
   2  -8   2       45.63       48.19      2.27 o
   3  -8   2       32.01       27.71      2.56 o
   4  -8   2        0.55       -1.45      1.16 o
   5  -8   2       95.92       94.33      4.56 o
   6  -8   2        3.52       -0.24      3.11 o
  -8  -7   2       23.49       28.28      4.42 o
  -7  -7   2        8.28        7.71      3.24 o
  -6  -7   2       23.17       23.51      4.17 o
  -5  -7   2       18.51       17.78      2.49 o
  -4  -7   2       20.54       16.71      1.66 o
  -3  -7   2        0.03       -1.46      1.09 o
  -2  -7   2       16.98       10.61      1.72 o
  -1  -7   2      177.76      182.91      4.83 o
   0  -7   2        0.36       -0.80      0.72 o
   1  -7   2       71.53       73.17      2.32 o
   2  -7   2      394.24      397.31      5.75 o
   3  -7   2        1.67       -0.06      0.90 o
   4  -7   2      199.60      203.48      7.81 o
   5  -7   2        3.97        4.39      2.18 o
   6  -7   2       79.37       85.16      5.73 o
   7  -7   2       25.21       25.61      3.74 o
  -9  -6   2       32.41       47.66      6.20 o
  -8  -6   2        0.26        2.85      2.67 o
  -7  -6   2        0.03       -0.32      1.28 o
  -6  -6   2       28.44       34.62      2.39 o
  -5  -6   2        0.18        2.87      1.33 o
  -4  -6   2       42.68       41.71      1.68 o
  -3  -6   2        6.51       11.28      1.41 o
  -2  -6   2        1.04        1.54      1.21 o
  -1  -6   2       36.59       37.49      2.61 o
   0  -6   2       49.08       45.14      1.71 o
   1  -6   2       11.49       10.60      1.05 o
   2  -6   2        4.12        1.95      1.02 o
   3  -6   2      135.04      130.35      3.12 o
   4  -6   2      166.28      156.15      3.70 o
   5  -6   2      172.11      173.87      5.91 o
   6  -6   2       32.47       38.11      2.82 o
   7  -6   2        0.36       -0.10      1.31 o
  -9  -5   2        3.33        7.55      1.76 o
  -8  -5   2       77.90       80.84      6.19 o
  -7  -5   2        1.08        1.90      1.33 o
  -6  -5   2       26.64       22.67      1.94 o
  -5  -5   2       19.17       17.54      1.21 o
  -4  -5   2       10.92       10.48      0.92 o
  -3  -5   2        2.11        3.38      0.59 o
  -2  -5   2      985.60     1028.27     11.29 o
  -1  -5   2       43.64       33.90      1.64 o
   0  -5   2       10.16        5.49      0.76 o
   1  -5   2      371.50      369.94      4.14 o
   2  -5   2        8.28        5.41      0.86 o
   3  -5   2       41.64       34.08      1.72 o
   4  -5   2       12.26        9.69      1.16 o
   5  -5   2       70.97       71.61      2.41 o
   6  -5   2       17.77       13.33      1.49 o
   7  -5   2        1.06        0.51      1.46 o
   8  -5   2        0.91       -0.52      1.47 o
  -9  -4   2       30.52       39.14      2.99 o
  -8  -4   2       24.63       24.85      2.22 o
  -7  -4   2       35.69       34.87      3.70 o
  -6  -4   2      194.66      197.25      4.29 o
  -5  -4   2        1.46        2.51      0.49 o
  -4  -4   2       23.12       24.03      1.21 o
  -3  -4   2      154.76      171.35      2.01 o
  -2  -4   2      422.86      475.56      4.41 o
  -1  -4   2      328.95      328.36      4.51 o
   0  -4   2      252.07      256.66      2.84 o
   1  -4   2       30.70       35.16      1.41 o
   2  -4   2       10.95       12.69      0.98 o
   3  -4   2       21.00       25.05      1.44 o
   4  -4   2      277.91      269.51      3.88 o
   5  -4   2       18.45       18.07      1.32 o
   6  -4   2       26.05       27.90      1.83 o
   7  -4   2        0.01       -1.43      1.24 o
   8  -4   2       27.83       30.32      2.80 o
   9  -4   2       17.04       17.39      2.10 o
  -9  -3   2        5.19        5.10      1.44 o
  -8  -3   2       26.66       25.28      1.88 o
  -7  -3   2        1.07       -1.19      1.37 o
  -6  -3   2      157.94      162.13      2.69 o
  -5  -3   2       50.93       49.38      1.27 o
  -4  -3   2      791.63      806.76      6.14 o
  -3  -3   2      379.55      426.85      3.95 o
  -2  -3   2     1626.34     1646.67     10.07 o
  -1  -3   2      102.85      109.98      1.61 o
   0  -3   2        6.48        4.54      0.51 o
   1  -3   2       14.96       18.53      0.70 o
   2  -3   2      137.46      149.63      3.09 o
   3  -3   2       90.66      115.43      2.19 o
   4  -3   2      128.33      135.35      1.96 o
   5  -3   2      300.24      309.23      3.69 o
   6  -3   2       58.04       53.50      2.31 o
   7  -3   2      127.99      118.80      3.23 o
   8  -3   2       67.85       71.76      3.05 o
   9  -3   2        0.25       -1.95      1.35 o
  -9  -2   2       23.21       23.49      2.13 o
  -8  -2   2        6.69        7.00      1.97 o
  -7  -2   2       21.54       16.56      1.43 o
  -6  -2   2       21.46       23.81      1.42 o
  -5  -2   2      113.34      107.57      1.65 o
  -4  -2   2     1154.01     1278.16      8.37 o
  -3  -2   2     2024.40     2172.42     13.29 o
  -2  -2   2      318.30      291.80      2.40 o
  -1  -2   2       32.17       32.55      0.71 o
   0  -2   2      838.17      788.53      4.53 o
   1  -2   2      729.20      735.74      4.97 o
   2  -2   2      315.84      320.05      3.25 o
   3  -2   2      235.76      210.02      2.10 o
   4  -2   2      132.49      157.82      2.09 o
   5  -2   2        1.38        0.17      0.61 o
   6  -2   2      242.50      246.76      4.11 o
   7  -2   2        0.35       -0.14      0.92 o
   8  -2   2       33.72       34.09      2.33 o
   9  -2   2        1.93       -0.04      1.38 o
  10  -2   2        4.94        5.87      2.39 o
  -9  -1   2        4.12        3.82      2.96 o
  -8  -1   2       29.72       30.84      2.55 o
  -7  -1   2       56.75       53.74      2.16 o
  -6  -1   2       12.02        9.60      0.97 o
  -5  -1   2        9.26        8.66      0.73 o
  -4  -1   2     1225.59     1273.60      9.66 o
  -3  -1   2      572.95      593.97      5.37 o
  -2  -1   2      328.43      333.87      2.66 o
  -1  -1   2       58.95       59.62      0.71 o
   0  -1   2     6662.71     6605.53     32.51 o
   1  -1   2     3503.12     3564.55     21.05 o
   2  -1   2     1948.77     2019.11     10.86 o
   3  -1   2      373.22      366.94      3.08 o
   4  -1   2     1029.77     1100.19      8.55 o
   5  -1   2       49.09       53.44      1.50 o
   6  -1   2        3.77        4.31      0.71 o
   7  -1   2      383.85      376.80      5.04 o
   8  -1   2      188.91      194.93      4.37 o
   9  -1   2       31.75       32.88      2.58 o
  10  -1   2       18.51       17.34      2.30 o
  -9   0   2        1.91        4.46      3.73 o
  -8   0   2       56.84       61.65      2.66 o
  -7   0   2      184.63      184.80      3.74 o
  -6   0   2       93.92       82.68      2.07 o
  -5   0   2       60.06       63.38      1.58 o
  -4   0   2     1112.35     1171.00      8.74 o
  -3   0   2      508.82      571.44      4.28 o
  -2   0   2       78.15       82.38      1.24 o
  -1   0   2        0.01       -0.02      0.29 o
   0   0   2        3.55        1.50      0.35 o
   1   0   2      424.89      455.52      2.45 o
   2   0   2     4850.72     4946.99     24.07 o
   3   0   2     3387.54     3461.06     16.84 o
   4   0   2       27.49       29.89      0.77 o
   5   0   2      156.36      153.85      2.08 o
   6   0   2      142.52      153.73      2.27 o
   7   0   2       30.74       28.15      1.48 o
   8   0   2      481.05      476.28      6.95 o
   9   0   2       15.08       16.98      1.90 o
  10   0   2        1.83        0.26      1.51 o
  -9   1   2       52.02       59.63      5.12 o
  -8   1   2       10.48       12.26      1.94 o
  -7   1   2       36.54       47.81      3.04 o
  -6   1   2      190.47      190.97      3.68 o
  -5   1   2      244.16      259.77      3.58 o
  -4   1   2       65.76       80.63      1.76 o
  -3   1   2      141.63      128.95      1.96 o
  -2   1   2      521.60      523.56      4.41 o
  -1   1   2      128.35      115.67      1.36 o
   0   1   2        1.89        2.52      0.27 o
   1   1   2     1513.15     1523.25      8.90 o
   2   1   2     3353.34     3376.10     19.13 o
   3   1   2     2151.01     2227.45     11.16 o
   4   1   2       25.12       26.18      0.63 o
   5   1   2      194.17      199.22      2.61 o
   6   1   2        7.34        6.25      0.63 o
   7   1   2       17.07       20.20      1.03 o
   8   1   2       95.91       89.83      2.86 o
   9   1   2      100.80      106.48      3.34 o
  10   1   2        4.18        2.47      2.15 o
  -8   2   2        3.51        3.34      2.26 o
  -7   2   2        5.64        4.73      1.69 o
  -6   2   2      390.85      392.10      6.78 o
  -5   2   2       49.85       53.32      2.31 o
  -4   2   2      498.04      485.57      6.17 o
  -2   2   2       83.91       67.28      1.35 o
  -1   2   2      696.76      629.03      5.78 o
   0   2   2       28.28       15.72      0.43 o
   1   2   2     2440.79     2492.16     14.23 o
   2   2   2     1989.54     2094.28     10.34 o
   3   2   2     2508.86     2616.98     15.76 o
   4   2   2       31.08       20.20      1.39 o
   5   2   2      434.64      476.38      3.11 o
   6   2   2      146.18      129.93      1.65 o
   7   2   2      225.49      224.84      2.92 o
   8   2   2      212.01      213.45      3.91 o
   9   2   2       42.95       41.82      2.31 o
  10   2   2        0.76       -0.67      1.21 o
  -8   3   2        1.72       -2.51      2.36 o
  -7   3   2       22.14       12.53      2.51 o
  -6   3   2       39.10       37.11      3.76 o
  -5   3   2      308.22      311.56      5.50 o
  -4   3   2       80.02       82.60      1.99 o
  -3   3   2        2.76        0.51      0.58 o
  -2   3   2      239.02      229.70      2.85 o
  -1   3   2      250.98      248.14      3.22 o
   0   3   2      303.58      282.15      2.38 o
   1   3   2     1349.37     1333.14      7.88 o
   2   3   2      737.20      750.63      4.95 o
   3   3   2       38.81       39.33      0.58 o
   4   3   2      239.74      255.21      3.08 o
   5   3   2     1102.93     1146.28     10.17 o
   6   3   2        1.27        1.15      0.30 o
   7   3   2      147.95      147.35      2.49 o
   8   3   2      142.17      143.20      2.78 o
   9   3   2        3.24        0.40      0.88 o
  10   3   2        5.56       10.15      2.33 o
  -8   4   2        0.81       -0.43      3.44 o
  -7   4   2      122.48      132.70      8.13 o
  -6   4   2       36.11       38.79      2.63 o
  -5   4   2       11.33        8.17      1.44 o
  -4   4   2       13.79       14.25      0.96 o
  -3   4   2       13.14        7.87      0.76 o
  -2   4   2       19.70       20.11      0.90 o
  -1   4   2        0.20        1.43      0.30 o
   0   4   2       10.71       10.83      0.59 o
   1   4   2        0.07        0.65      0.20 o
   2   4   2     1618.22     1702.28     11.35 o
   3   4   2      437.22      509.46      4.72 o
   4   4   2      169.95      170.41      1.88 o
   5   4   2       23.48       29.37      1.57 o
   6   4   2      262.57      261.66      4.50 o
   7   4   2      242.40      243.77      5.16 o
   8   4   2       19.14       15.23      1.80 o
   9   4   2        1.35        0.24      1.40 o
  10   4   2       23.73       25.64      3.83 o
  -7   5   2        1.45       -1.45      2.12 o
  -6   5   2      143.97      154.44      6.56 o
  -5   5   2        6.06        4.53      2.39 o
  -4   5   2      119.94      115.43      3.49 o
  -3   5   2       54.70       53.77      1.48 o
  -2   5   2      205.74      221.85      2.93 o
  -1   5   2      583.45      567.36      5.33 o
   0   5   2      125.23      111.98      1.71 o
   1   5   2     1082.50     1120.57      9.36 o
   2   5   2      436.45      452.03      4.07 o
   3   5   2      870.05      880.23      7.00 o
   4   5   2       35.83       31.68      0.89 o
   5   5   2       95.49      100.23      1.48 o
   6   5   2      172.24      155.94      3.80 o
   7   5   2       31.37       36.58      2.18 o
   8   5   2       18.98       13.51      1.81 o
   9   5   2       41.44       37.99      3.21 o
  10   5   2        0.12        2.92      2.30 o
  -6   6   2        1.23        1.35      1.50 o
  -5   6   2        1.43       -1.13      1.93 o
  -4   6   2       12.21       11.83      1.84 o
  -3   6   2       56.02       57.06      2.64 o
  -2   6   2      247.85      240.43      4.45 o
  -1   6   2      304.35      313.02      3.61 o
   0   6   2      228.25      196.41      2.36 o
   1   6   2       10.25       17.25      0.95 o
   2   6   2      788.49      854.15      7.56 o
   3   6   2        4.49        5.84      0.54 o
   4   6   2      136.00      136.27      2.09 o
   5   6   2      285.99      280.58      2.67 o
   6   6   2       80.85       72.06      1.40 o
   7   6   2       58.71       52.02      3.11 o
   8   6   2        1.02        1.50      1.69 o
   9   6   2       26.03       32.25      3.73 o
  10   6   2       16.67       19.43      3.01 o
  -6   7   2        5.08        3.75      2.87 o
  -5   7   2        7.67        4.41      1.93 o
  -4   7   2       45.75       45.84      4.77 o
  -3   7   2       63.89       64.97      3.01 o
  -2   7   2       78.61       70.58      3.16 o
  -1   7   2      411.70      403.74      4.19 o
   0   7   2      730.72      686.80      7.07 o
   1   7   2       32.46       34.52      1.56 o
   2   7   2       18.70       12.34      1.27 o
   3   7   2       91.97       98.63      1.36 o
   4   7   2       22.60       23.90      0.99 o
   5   7   2      126.31      124.87      2.29 o
   6   7   2       17.09       18.14      1.43 o
   7   7   2      147.44      136.43      4.12 o
   8   7   2        5.08        9.12      2.57 o
   9   7   2        5.74       11.85      9.62 o
  10   7   2        8.65       18.29      9.86 o
  -5   8   2        3.57        2.94      3.59 o
  -4   8   2       22.90       18.91      2.36 o
  -3   8   2       44.62       45.75      3.15 o
  -2   8   2       53.65       52.97      2.96 o
  -1   8   2      961.44     1018.34     10.96 o
   0   8   2      196.97      203.37      3.25 o
   1   8   2      231.16      242.94      3.59 o
   2   8   2       18.50       18.13      1.34 o
   3   8   2      119.80      108.18      2.56 o
   4   8   2      109.95      112.95      2.47 o
   5   8   2      156.76      170.41      3.91 o
   6   8   2       24.25       23.17      1.88 o
   7   8   2       36.58       36.36      1.92 o
   8   8   2        6.74       13.28      5.72 o
   9   8   2       27.58       31.42      4.69 o
  -4   9   2       35.33       34.29      3.22 o
  -3   9   2        4.16       -1.12      1.92 o
  -2   9   2       36.24       32.74      2.63 o
  -1   9   2        2.64        2.72      1.26 o
   0   9   2      390.60      418.16      5.69 o
   1   9   2        0.18       -0.47      0.91 o
   2   9   2       33.87       33.20      1.87 o
   3   9   2        8.90        8.56      1.50 o
   4   9   2       41.06       37.61      2.36 o
   5   9   2      195.58      191.74      4.34 o
   6   9   2       16.47       14.56      1.93 o
   7   9   2       57.04       69.25      4.65 o
   8   9   2        3.76       -0.12      2.40 o
   9   9   2       28.44       32.89     10.81 o
  -3  10   2       14.07       12.77      5.93 o
  -2  10   2       61.24       57.29      3.57 o
  -1  10   2       61.98       53.55      3.41 o
   0  10   2       30.31       25.64      2.31 o
   1  10   2        0.82        1.28      1.24 o
   2  10   2       18.20       18.78      1.96 o
   3  10   2        3.43        3.64      1.50 o
   4  10   2       30.66       43.27      2.65 o
   5  10   2       19.99       17.24      1.93 o
   6  10   2        6.06        5.96      1.65 o
   7  10   2       15.70       18.58      2.72 o
   8  10   2       40.85       40.27      7.81 o
  -1  11   2       51.06       65.44      5.17 o
   0  11   2       12.25       12.85      2.25 o
   1  11   2        0.03       -1.75      2.48 o
   2  11   2       19.99       20.40      2.78 o
   3  11   2       84.12      102.64      3.72 o
   4  11   2       20.81       20.36      2.21 o
   5  11   2        0.92       -1.26      1.65 o
   6  11   2       25.86       26.50      3.97 o
   7  11   2       12.55        9.99      3.52 o
   1  12   2        2.91       -0.74      4.71 o
   2  12   2       19.16       16.71      7.96 o
   3  12   2       39.51       42.16      6.89 o
   4  12   2       12.33       12.13      3.11 o
   5  12   2       37.19       45.09      7.08 o
  -3 -11   3        3.45       -1.29      2.24 o
  -2 -11   3        0.00       -3.00      2.00 o
  -1 -11   3        4.47        1.14      6.96 o
   0 -11   3        4.38        2.31      7.59 o
   1 -11   3        0.17       -0.13      2.42 o
  -4 -10   3       15.91        8.50      3.11 o
  -3 -10   3        1.18       -1.13      2.32 o
  -2 -10   3        0.49       -1.95      3.09 o
  -1 -10   3        0.50       -3.88      3.33 o
   0 -10   3        0.52       -2.21      2.35 o
   1 -10   3        6.28        3.26      5.34 o
   2 -10   3        2.59        4.19      3.83 o
   3 -10   3        8.54       12.85      3.64 o
  -5  -9   3        5.31        3.31      5.39 o
  -4  -9   3        0.35       -1.22      2.12 o
  -3  -9   3       25.97       22.91      2.79 o
  -2  -9   3       11.02        5.79      2.77 o
  -1  -9   3        4.60        4.26      2.46 o
   0  -9   3       11.05        8.26      3.32 o
   1  -9   3        2.87        4.00      2.05 o
   2  -9   3       68.84       67.09      4.92 o
   3  -9   3        0.67        1.91      3.41 o
   4  -9   3       14.77       13.05      2.62 o
   5  -9   3        5.73        3.86      2.45 o
  -6  -8   3       21.01       15.91      3.39 o
  -5  -8   3       27.37       27.63      5.48 o
  -4  -8   3        8.86       10.75      4.03 o
  -3  -8   3      112.29      109.43      7.56 o
  -2  -8   3       62.30       62.05      5.43 o
  -1  -8   3       16.30       16.94      1.77 o
   0  -8   3       94.12       96.59      3.03 o
   1  -8   3        7.20        8.74      1.37 o
   2  -8   3       14.70       14.93      1.84 o
   3  -8   3       86.87       87.18      3.16 o
   4  -8   3        5.69        4.83      2.89 o
   5  -8   3        2.53       -0.12      3.28 o
   6  -8   3        0.51        1.05      1.95 o
  -8  -7   3        1.70        2.83      4.51 o
  -7  -7   3        1.33        1.85      4.98 o
  -6  -7   3        8.45        6.57      4.28 o
  -5  -7   3      145.60      148.05      8.46 o
  -4  -7   3       39.89       41.02      2.69 o
  -3  -7   3      206.23      203.70      4.88 o
  -2  -7   3       11.78       11.66      1.59 o
  -1  -7   3       14.86       13.40      1.56 o
   0  -7   3       37.45       35.03      1.95 o
   1  -7   3       78.69       80.31      2.55 o
   2  -7   3      117.95      123.92      3.29 o
   3  -7   3        4.29        3.42      1.06 o
   4  -7   3       50.48       60.48      3.95 o
   5  -7   3        6.75        7.50      1.95 o
   6  -7   3        0.23        0.45      1.39 o
   7  -7   3        0.88        5.47      2.01 o
  -8  -6   3        5.17        5.00      2.81 o
  -7  -6   3        0.76        2.80      3.22 o
  -6  -6   3       29.21       34.78      2.54 o
  -5  -6   3        0.68        1.06      1.82 o
  -4  -6   3       49.78       42.65      2.94 o
  -3  -6   3        1.64        2.17      1.28 o
  -2  -6   3       66.79       64.61      2.40 o
  -1  -6   3      224.93      241.61      4.52 o
   0  -6   3       12.32       14.69      1.31 o
   1  -6   3       33.40       37.76      1.40 o
   2  -6   3        0.27        0.60      0.97 o
   3  -6   3      127.66      121.79      3.18 o
   4  -6   3       32.22       34.97      2.09 o
   5  -6   3        2.01        1.04      1.05 o
   6  -6   3        8.18        5.87      1.85 o
   7  -6   3        0.10        0.29      1.52 o
   8  -6   3        1.40        1.70      2.52 o
  -8  -5   3        7.75        4.97      3.70 o
  -7  -5   3       13.22       11.87      2.69 o
  -6  -5   3        4.07        3.42      1.50 o
  -5  -5   3       13.96       14.84      1.71 o
  -4  -5   3      196.16      203.04      3.92 o
  -3  -5   3      165.17      156.20      3.38 o
  -2  -5   3      266.07      253.66      4.27 o
  -1  -5   3       59.34       62.60      2.26 o
   0  -5   3      315.05      309.02      4.44 o
   1  -5   3        7.70        5.36      0.69 o
   2  -5   3       89.73       88.36      2.34 o
   3  -5   3        4.30        6.34      0.97 o
   4  -5   3       44.70       40.11      2.10 o
   5  -5   3       40.26       36.76      2.26 o
   6  -5   3       17.18       17.72      1.74 o
   7  -5   3       10.36       12.78      2.32 o
   8  -5   3        8.37        7.76      2.18 o
  -8  -4   3        4.63        6.42      1.74 o
  -7  -4   3        8.27       11.31      1.80 o
  -6  -4   3       35.43       40.15      2.95 o
  -5  -4   3       22.86       19.08      1.14 o
  -4  -4   3        1.43        0.65      0.52 o
  -3  -4   3       33.59       31.96      1.20 o
  -2  -4   3       68.06       71.31      1.97 o
  -1  -4   3      167.94      202.81      3.49 o
   0  -4   3        0.94        0.09      0.69 o
   1  -4   3       26.85       36.15      1.23 o
   2  -4   3      422.39      422.79      4.45 o
   3  -4   3       56.12       67.26      2.79 o
   4  -4   3       38.51       36.66      1.87 o
   5  -4   3        0.56        0.22      0.96 o
   6  -4   3       32.44       29.44      1.90 o
   7  -4   3       63.30       63.86      3.79 o
   8  -4   3       14.03       15.04      2.24 o
   9  -4   3       21.49       22.29      2.25 o
  -9  -3   3       26.32       31.72      2.68 o
  -8  -3   3        1.59        3.15      2.48 o
  -7  -3   3       38.63       30.83      2.25 o
  -6  -3   3      154.18      153.58      5.52 o
  -5  -3   3        0.04       -0.27      0.58 o
  -4  -3   3      187.79      192.98      2.57 o
  -3  -3   3      106.98      101.90      1.75 o
  -2  -3   3       27.67       38.73      1.05 o
  -1  -3   3      195.14      206.60      2.70 o
   0  -3   3      227.62      210.82      2.53 o
   1  -3   3      300.77      270.60      3.72 o
   2  -3   3        0.03       -0.18      0.73 o
   3  -3   3       42.21       28.43      1.28 o
   4  -3   3      314.83      306.29      4.16 o
   5  -3   3       23.45       27.80      1.49 o
   6  -3   3       67.42       71.66      2.49 o
   7  -3   3      108.09       99.87      2.98 o
   8  -3   3        9.44        5.97      1.58 o
   9  -3   3       42.58       47.35      2.80 o
  -9  -2   3        9.56        7.67      3.17 o
  -8  -2   3        5.96        5.51      2.10 o
  -7  -2   3        3.78        4.77      1.20 o
  -6  -2   3        2.69        4.62      0.89 o
  -5  -2   3       58.35       54.31      1.47 o
  -4  -2   3        4.87        6.79      0.77 o
  -3  -2   3      256.53      290.18      2.98 o
  -2  -2   3       18.50       30.59      1.49 o
  -1  -2   3        0.01        0.81      0.36 o
   0  -2   3      192.59      183.36      2.17 o
   1  -2   3        0.30        0.22      0.47 o
   2  -2   3      611.55      604.08      7.97 o
   3  -2   3      328.79      291.87      3.44 o
   4  -2   3      107.68      120.22      2.17 o
   5  -2   3      470.82      446.01      4.51 o
   6  -2   3        0.70       -0.37      0.77 o
   7  -2   3      135.50      137.78      2.94 o
   8  -2   3      143.07      147.71      3.72 o
   9  -2   3        4.59        4.12      1.52 o
  10  -2   3       12.43       14.43      1.90 o
  -8  -1   3       11.54       17.68      3.07 o
  -7  -1   3       85.35       86.78      2.76 o
  -6  -1   3      254.59      254.01      3.65 o
  -5  -1   3        2.89        2.88      0.73 o
  -4  -1   3       96.34      100.80      1.67 o
  -3  -1   3       15.53       17.16      0.84 o
  -2  -1   3     1890.52     2063.24     14.73 o
  -1  -1   3      107.29      113.48      1.50 o
   0  -1   3       11.81       18.82      0.58 o
   1  -1   3      157.06      164.98      2.25 o
   2  -1   3        2.31        2.56      0.46 o
   3  -1   3        4.42        4.38      0.48 o
   4  -1   3      366.29      384.48      3.21 o
   5  -1   3        1.62        2.63      0.50 o
   6  -1   3       16.38       16.94      0.97 o
   7  -1   3      397.42      395.14      4.83 o
   8  -1   3      269.30      277.79      4.87 o
   9  -1   3       94.64      107.73      3.48 o
  10  -1   3        2.38        1.96      1.39 o
  -8   0   3        7.00        8.26      1.62 o
  -7   0   3      119.29      134.36      3.58 o
  -6   0   3      518.33      508.86      5.78 o
  -5   0   3        1.72        1.71      0.73 o
  -4   0   3      207.36      207.74      2.65 o
  -3   0   3        0.00        0.42      0.46 o
  -2   0   3        2.90        1.34      0.79 o
  -1   0   3       60.24       54.35      1.46 o
   0   0   3      123.45      144.89      1.65 o
   1   0   3      589.76      607.87      3.53 o
   2   0   3      201.15      192.19      1.52 o
   3   0   3     1388.31     1435.71      8.09 o
   4   0   3        7.95        5.83      0.48 o
   5   0   3      507.33      527.31      4.28 o
   6   0   3       54.72       67.38      1.49 o
   7   0   3       96.64      104.63      2.09 o
   8   0   3       24.66       26.20      1.92 o
   9   0   3        3.04       -0.75      1.84 o
  10   0   3       48.26       57.47      3.10 o
  -8   1   3       55.07       62.20      3.58 o
  -7   1   3       96.01      101.92      2.95 o
  -6   1   3      333.65      343.40      4.60 o
  -5   1   3      582.98      613.47      6.40 o
  -4   1   3       24.24       21.41      1.14 o
  -3   1   3      109.06      110.91      1.94 o
  -2   1   3       49.43       39.89      1.20 o
  -1   1   3      155.47      129.32      1.91 o
   0   1   3     1822.05     1839.47     11.63 o
   1   1   3     2327.58     2283.85     11.95 o
   2   1   3     1896.10     1960.57      9.59 o
   3   1   3      583.20      628.83      3.45 o
   4   1   3       21.34       20.73      0.84 o
   5   1   3        0.04       -0.06      0.39 o
   6   1   3       93.71       98.41      1.67 o
   7   1   3      253.65      261.25      3.36 o
   8   1   3       33.12       30.23      1.86 o
   9   1   3        3.22        1.01      1.44 o
  10   1   3        4.26        4.02      1.45 o
  -8   2   3       16.33       15.31      4.12 o
  -7   2   3        4.02        4.83      1.41 o
  -6   2   3      354.45      341.42      5.86 o
  -5   2   3        4.57        5.26      1.03 o
  -4   2   3      273.96      275.48      3.77 o
  -3   2   3       33.12       39.83      1.26 o
  -2   2   3      318.67      344.74      3.81 o
  -1   2   3      926.40      902.30      8.61 o
   0   2   3      534.03      525.44      4.50 o
   1   2   3     1732.16     1712.91     11.20 o
   2   2   3      740.64      738.36      4.63 o
   3   2   3      154.16      160.08      1.41 o
   4   2   3       29.29       37.88      0.58 o
   5   2   3      349.01      378.00      2.81 o
   6   2   3       80.36       69.01      1.11 o
   7   2   3      450.41      451.29      5.27 o
   8   2   3       22.80       24.19      1.58 o
   9   2   3        4.21        2.35      1.13 o
  10   2   3        0.91        1.34      1.55 o
  11   2   3       32.26       39.22      4.25 o
  -8   3   3        2.96        2.40      3.45 o
  -7   3   3        1.28       -1.92      1.70 o
  -6   3   3        4.63        1.41      1.66 o
  -5   3   3       55.38       58.61      3.06 o
  -4   3   3       55.86       52.21      2.37 o
  -3   3   3       69.84       67.40      2.27 o
  -2   3   3        3.04        0.68      0.73 o
  -1   3   3       58.68       62.59      1.74 o
   0   3   3      408.65      470.51      3.64 o
   1   3   3      197.60      168.41      1.55 o
   2   3   3      269.59      269.48      2.14 o
   3   3   3      150.48      140.01      1.67 o
   4   3   3      104.62      116.12      1.02 o
   5   3   3      307.67      303.82      2.90 o
   6   3   3        4.45        2.91      0.57 o
   7   3   3        2.88        5.23      0.59 o
   8   3   3       36.61       33.52      1.36 o
   9   3   3       15.27       12.87      1.17 o
  10   3   3        1.99        1.20      1.60 o
  11   3   3        3.78        5.94      2.48 o
  -7   4   3       20.79       19.63      2.79 o
  -6   4   3        8.50        9.73      1.67 o
  -5   4   3        0.41       -1.90      1.36 o
  -4   4   3       52.24       43.77      2.28 o
  -3   4   3      109.54       98.50      2.86 o
  -2   4   3      437.36      417.78      5.88 o
  -1   4   3      270.43      254.85      4.06 o
   0   4   3      182.80      181.95      2.36 o
   1   4   3       30.00       25.87      0.67 o
   2   4   3     1524.77     1622.90      9.74 o
   3   4   3       54.43       70.46      1.12 o
   4   4   3      486.05      495.36      3.72 o
   5   4   3      192.07      184.88      2.60 o
   6   4   3        7.91        4.55      1.09 o
   7   4   3       85.44       81.72      2.37 o
   8   4   3       15.60       14.34      1.64 o
   9   4   3        5.88        5.79      1.35 o
  10   4   3       42.53       43.66      3.43 o
  11   4   3        2.08        5.07      1.97 o
  -7   5   3        1.95       -1.12      1.80 o
  -6   5   3       34.30       36.36      2.72 o
  -5   5   3        0.25        1.45      1.52 o
  -4   5   3        4.63        3.22      1.29 o
  -3   5   3       10.94        8.53      1.41 o
  -2   5   3       88.55       95.04      2.84 o
  -1   5   3      586.68      571.29      7.27 o
   0   5   3       15.06       16.18      0.97 o
   1   5   3      421.02      423.31      4.19 o
   2   5   3        0.32        1.77      0.42 o
   3   5   3      397.80      382.43      3.68 o
   4   5   3      257.46      220.70      3.00 o
   5   5   3       88.30       91.29      1.30 o
   6   5   3       37.83       44.20      2.63 o
   7   5   3       24.36       18.08      1.69 o
   8   5   3       89.22       92.57      3.00 o
   9   5   3        8.71       11.52      1.87 o
  10   5   3        0.88        2.00      1.47 o
  11   5   3       24.04       29.90      3.82 o
  -6   6   3        0.01       -0.72      1.38 o
  -5   6   3        0.37       -1.16      1.97 o
  -4   6   3       38.89       40.34      2.64 o
  -3   6   3        2.30        1.14      1.24 o
  -2   6   3      131.29      131.33      3.48 o
  -1   6   3       21.34       21.20      1.61 o
   0   6   3        2.09        1.04      0.48 o
   1   6   3       78.58       94.84      1.49 o
   2   6   3      385.40      385.87      4.77 o
   3   6   3      211.78      234.69      2.74 o
   4   6   3      196.13      201.41      2.47 o
   5   6   3      125.90      114.32      1.61 o
   6   6   3        8.65        6.98      0.45 o
   7   6   3        5.42        5.10      1.70 o
   8   6   3        0.01        0.34      1.31 o
   9   6   3        6.47        5.66      1.45 o
  10   6   3       35.59       35.28      2.93 o
  -5   7   3        3.55        2.80      3.08 o
  -4   7   3        2.81        0.59      1.59 o
  -3   7   3       60.71       59.81      5.16 o
  -2   7   3        7.20        6.53      1.44 o
  -1   7   3      237.74      230.08      4.70 o
   0   7   3       89.97       91.62      1.94 o
   1   7   3       46.41       53.86      1.60 o
   2   7   3        6.56        3.31      0.85 o
   3   7   3       26.57       26.32      1.12 o
   4   7   3        7.99        8.25      0.68 o
   5   7   3       94.74      101.37      1.98 o
   6   7   3        5.51        3.75      0.61 o
   7   7   3       30.44       26.77      2.75 o
   8   7   3       19.99       21.58      2.76 o
   9   7   3        3.72        7.16      3.48 o
  10   7   3       24.26       86.46      9.14 o
  -5   8   3        5.72       11.56      2.97 o
  -4   8   3       43.66       47.99      5.89 o
  -3   8   3       10.09       12.13      1.92 o
  -2   8   3       10.17        7.68      1.64 o
  -1   8   3        1.86        4.16      1.30 o
   0   8   3      452.75      432.07      5.09 o
   1   8   3      157.81      169.73      2.92 o
   2   8   3       66.69       65.82      2.08 o
   3   8   3       25.59       26.86      1.55 o
   4   8   3      109.65      108.69      3.00 o
   5   8   3       39.75       34.05      1.65 o
   6   8   3       66.70       74.10      2.20 o
   7   8   3       41.96       36.99      1.86 o
   8   8   3       29.92       29.17      3.16 o
   9   8   3       48.52       53.30     10.38 o
  -4   9   3       53.98       58.86      6.05 o
  -3   9   3        3.23        1.68      1.62 o
  -2   9   3        8.29        6.62      2.07 o
  -1   9   3        0.05        1.50      1.34 o
   0   9   3        1.20        4.13      1.25 o
   1   9   3      212.96      201.53      3.77 o
   2   9   3       23.71       22.99      1.68 o
   3   9   3        2.70        3.03      1.28 o
   4   9   3        0.17       -0.97      1.68 o
   5   9   3       62.36       69.23      2.87 o
   6   9   3       56.81       58.78      2.67 o
   7   9   3       35.31       33.79      4.40 o
   8   9   3       43.07       41.61      5.18 o
   9   9   3        1.78       20.83     11.29 o
  -2  10   3       32.48       29.35      2.82 o
  -1  10   3       67.07       81.13      6.32 o
   0  10   3       17.70       18.63      1.86 o
   1  10   3        7.97       12.45      1.58 o
   2  10   3       13.89       13.80      2.36 o
   3  10   3        8.80       11.79      2.28 o
   4  10   3        0.99        1.45      1.50 o
   5  10   3        0.74        2.38      1.57 o
   6  10   3        0.21       -0.80      1.37 o
   7  10   3        0.05       -1.66      2.66 o
   8  10   3       16.74       25.16      6.89 o
  -1  11   3       61.01       87.91      5.81 o
   0  11   3       15.52       16.46      2.86 o
   1  11   3        1.64        3.35      2.20 o
   2  11   3       15.48       14.41      2.69 o
   3  11   3       60.86       62.56      6.31 o
   4  11   3       66.64       77.85      3.50 o
   5  11   3       13.96       15.15      2.15 o
   6  11   3        0.85        1.26      1.64 o
   7  11   3        1.13        0.41      3.72 o
   2  12   3        1.80       -0.44      2.31 o
   3  12   3        8.45       11.54      6.21 o
   4  12   3       19.53       29.18      4.05 o
   5  12   3       24.50       31.26      3.25 o
  -1 -11   4        4.81       -2.47     12.68 o
  -3 -10   4        0.46       -4.35      2.90 o
  -2 -10   4       34.32       -0.28      8.12 o
  -1 -10   4        0.01       -4.00      2.66 o
   0 -10   4       17.01        8.43      9.48 o
   1 -10   4       17.01       12.16      4.53 o
   2 -10   4       64.21       67.94      5.04 o
  -4  -9   4       16.10       16.04      4.39 o
  -2  -9   4       40.60       28.67      5.00 o
  -1  -9   4      121.17      127.74      5.36 o
   0  -9   4       11.68       10.14      4.79 o
   1  -9   4       41.69       45.09      7.38 o
   2  -9   4      171.48      187.11      5.85 o
   3  -9   4       19.66       14.19      3.21 o
   4  -9   4        9.18        5.26      5.10 o
  -6  -8   4        0.64        5.14      7.27 o
  -5  -8   4        0.17        2.30      6.01 o
  -4  -8   4        0.93       -0.92      2.19 o
  -3  -8   4        9.45        5.19      3.10 o
  -2  -8   4        7.44        6.61      1.71 o
  -1  -8   4       36.71       33.94      2.46 o
   0  -8   4       39.14       37.50      2.60 o
   1  -8   4       41.78       42.35      2.47 o
   2  -8   4      124.18      130.39      3.65 o
   3  -8   4       66.27       79.01      4.56 o
   5  -8   4       24.64       21.39      2.72 o
   6  -8   4       12.31       10.02      2.93 o
  -7  -7   4        5.22        8.07      9.81 o
  -6  -7   4        1.06        1.87      5.46 o
  -5  -7   4       12.61        7.10      2.02 o
  -4  -7   4      188.66      183.56      5.76 o
  -3  -7   4       14.81       12.34      2.68 o
  -2  -7   4       42.68       43.70      4.83 o
  -1  -7   4       21.54       20.48      2.18 o
   0  -7   4       16.35       12.05      1.73 o
   1  -7   4       19.30       13.16      1.47 o
   2  -7   4       84.04       80.05      2.83 o
   3  -7   4       66.91       62.26      3.02 o
   4  -7   4       40.71       43.10      2.59 o
   5  -7   4       29.56       30.93      2.32 o
   6  -7   4       26.18       25.01      2.29 o
   7  -7   4       45.07       50.84      4.35 o
  -7  -6   4        0.63        0.06      1.61 o
  -6  -6   4       46.10       58.46      3.32 o
  -5  -6   4       24.78       19.65      3.28 o
  -4  -6   4       16.00       11.46      1.75 o
  -3  -6   4       33.89       32.11      2.40 o
  -2  -6   4      126.38      129.10      3.50 o
  -1  -6   4       45.59       47.35      2.21 o
   0  -6   4        4.34        6.26      1.34 o
   1  -6   4       18.62       19.63      1.51 o
   2  -6   4       77.44       75.56      3.26 o
   3  -6   4       28.04       25.99      2.15 o
   4  -6   4       68.47       67.27      4.56 o
   5  -6   4        0.08       -1.89      1.26 o
   6  -6   4       69.40       79.43      3.32 o
   7  -6   4       29.62       27.81      2.45 o
   8  -6   4       40.20       42.10      7.90 o
  -8  -5   4        2.04        4.89      1.67 o
  -7  -5   4       10.85       11.56      1.85 o
  -6  -5   4       62.33       50.43      4.07 o
  -5  -5   4        0.30       -1.74      1.16 o
  -4  -5   4      250.52      241.59      8.08 o
  -3  -5   4        0.37       -0.58      1.22 o
  -2  -5   4       52.59       54.20      2.29 o
  -1  -5   4       13.68       16.56      1.43 o
   0  -5   4      261.26      253.62      4.65 o
   1  -5   4      124.32      135.90      4.82 o
   2  -5   4       13.76        7.81      0.80 o
   3  -5   4       12.20       11.11      1.18 o
   4  -5   4       26.10       27.58      1.80 o
   5  -5   4       63.37       67.33      2.99 o
   6  -5   4      123.87      130.59      4.76 o
   7  -5   4       48.42       56.82      2.90 o
   8  -5   4       21.21       19.75      2.36 o
  -8  -4   4        1.13        0.82      1.47 o
  -7  -4   4        1.82        0.18      1.35 o
  -6  -4   4       48.40       50.70      3.85 o
  -5  -4   4        1.68       -0.10      0.87 o
  -4  -4   4        5.69        9.49      0.97 o
  -3  -4   4      101.76      108.25      2.31 o
  -2  -4   4       13.12       11.17      0.94 o
  -1  -4   4        0.70       -0.20      0.78 o
   0  -4   4       34.01       28.87      1.61 o
   1  -4   4        1.22        0.70      0.93 o
   2  -4   4      200.67      192.47      3.77 o
   3  -4   4      355.33      360.10      4.82 o
   4  -4   4        0.03       -0.87      0.70 o
   5  -4   4        4.69        2.95      1.02 o
   6  -4   4       35.30       31.01      1.99 o
   7  -4   4      226.25      229.98      5.12 o
   8  -4   4       19.67       15.94      2.40 o
   9  -4   4       16.88       20.32      2.14 o
  -8  -3   4       12.45       19.72      2.19 o
  -7  -3   4        2.54        2.62      1.48 o
  -6  -3   4        4.15        6.63      1.58 o
  -5  -3   4        2.89        2.54      0.83 o
  -4  -3   4      183.75      185.44      2.95 o
  -3  -3   4        0.33       -0.94      0.62 o
  -2  -3   4        0.21        0.33      0.44 o
  -1  -3   4      882.24      858.99      8.34 o
   0  -3   4       73.50       70.91      1.55 o
   1  -3   4       19.28        9.94      0.86 o
   2  -3   4      584.59      598.10     13.53 o
   3  -3   4        0.12        0.33      0.56 o
   4  -3   4      469.15      473.82      5.81 o
   5  -3   4      119.81      119.94      2.74 o
   6  -3   4      115.84      118.09      3.29 o
   7  -3   4       28.47       27.58      1.96 o
   8  -3   4       34.23       33.29      2.77 o
   9  -3   4       18.64       20.55      2.08 o
  -8  -2   4       17.11       17.76      2.19 o
  -7  -2   4       11.82       14.11      1.73 o
  -6  -2   4        0.14       -1.69      1.13 o
  -5  -2   4        0.00       -1.12      0.74 o
  -4  -2   4        0.97       -0.70      0.71 o
  -3  -2   4      286.98      273.64      3.84 o
  -2  -2   4       81.17       94.35      1.66 o
  -1  -2   4      764.70      893.73      8.23 o
   0  -2   4      200.60      231.70      2.70 o
   1  -2   4       24.11       29.66      0.83 o
   2  -2   4      268.10      236.17      3.33 o
   3  -2   4      177.98      168.29      4.58 o
   4  -2   4       13.59       11.39      0.85 o
   5  -2   4      385.89      379.37      4.90 o
   6  -2   4       62.17       61.03      1.89 o
   7  -2   4      354.76      360.36      4.66 o
   8  -2   4        7.82        5.70      1.47 o
   9  -2   4       24.04       22.66      2.04 o
  10  -2   4       16.01       15.99      1.97 o
  -8  -1   4        5.62        6.83      4.09 o
  -7  -1   4       49.12       45.73      2.54 o
  -6  -1   4       25.52       26.58      1.64 o
  -5  -1   4        1.00       -0.06      0.62 o
  -4  -1   4       12.48       10.79      0.99 o
  -3  -1   4        5.35        4.82      0.80 o
  -2  -1   4       59.63       55.10      1.50 o
  -1  -1   4      275.54      249.85      3.33 o
   0  -1   4      343.08      315.33      3.34 o
   1  -1   4     2203.08     2261.36     15.36 o
   2  -1   4      234.40      258.98      2.48 o
   3  -1   4       15.90       13.38      0.70 o
   4  -1   4      869.46      898.05      6.76 o
   5  -1   4       63.14       62.07      1.24 o
   6  -1   4      187.63      190.16      2.63 o
   7  -1   4        9.11        7.44      0.96 o
   8  -1   4      202.82      209.89      4.22 o
   9  -1   4       95.89       98.27      3.23 o
  10  -1   4        4.25        4.01      1.36 o
  -8   0   4        0.62       -2.66      1.81 o
  -7   0   4        0.70        0.20      2.52 o
  -6   0   4       58.47       56.83      2.28 o
  -5   0   4       23.72       18.77      1.26 o
  -4   0   4        8.11        9.53      0.78 o
  -3   0   4       86.59       88.99      1.59 o
  -2   0   4        0.49        0.33      0.50 o
  -1   0   4      885.38      948.35      8.64 o
   0   0   4      111.33      117.16      2.09 o
   1   0   4      528.03      507.62      4.32 o
   2   0   4      551.96      585.28      4.18 o
   3   0   4       68.93       71.77      1.24 o
   4   0   4     2180.96     2258.55     14.39 o
   5   0   4      122.37      128.82      1.73 o
   6   0   4      299.70      289.34      3.01 o
   7   0   4        4.55        3.81      0.83 o
   8   0   4       16.20       13.30      1.32 o
   9   0   4        0.14       -1.30      0.87 o
  10   0   4       48.95       50.89      2.64 o
  -8   1   4        0.78        2.06      1.80 o
  -7   1   4        1.41        1.30      1.33 o
  -6   1   4       75.20       71.75      2.47 o
  -5   1   4       24.74       24.82      1.45 o
  -4   1   4        8.42        7.13      0.89 o
  -3   1   4       18.25       20.65      1.10 o
  -2   1   4       34.22       31.60      1.15 o
  -1   1   4       11.92        9.15      0.81 o
   0   1   4      375.29      374.62      3.82 o
   1   1   4      639.19      687.37      4.86 o
   2   1   4     1627.69     1649.07      9.34 o
   3   1   4     1705.08     1706.79     10.18 o
   4   1   4       43.82       41.85      0.92 o
   5   1   4     1735.26     1744.38     11.44 o
   6   1   4      308.75      306.88      3.01 o
   7   1   4      297.13      298.44      3.29 o
   8   1   4       18.02       13.37      1.26 o
   9   1   4       28.08       24.65      1.77 o
  10   1   4       26.91       26.55      2.19 o
  11   1   4        5.68        4.75      1.28 o
  -7   2   4       35.47       29.75      2.77 o
  -6   2   4       16.47       14.41      1.73 o
  -5   2   4      161.52      161.39      5.13 o
  -4   2   4        5.79        6.62      0.99 o
  -3   2   4       86.60       85.47      2.04 o
  -2   2   4       87.26       74.89      1.70 o
  -1   2   4       50.02       53.51      1.53 o
   0   2   4       63.67       69.56      1.61 o
   1   2   4      115.51      117.46      1.39 o
   2   2   4      490.77      498.10      4.36 o
   3   2   4      234.85      229.89      2.01 o
   4   2   4     2695.62     2789.41     16.51 o
   5   2   4        3.61       -0.20      0.37 o
   6   2   4        0.07       -0.10      0.35 o
   7   2   4      275.27      265.73      2.72 o
   8   2   4       47.86       45.49      1.83 o
   9   2   4      229.36      237.82      4.97 o
  10   2   4        6.49        7.01      1.31 o
  11   2   4       53.11       58.01      3.33 o
  -7   3   4        3.17        1.82      2.74 o
  -6   3   4        9.83       10.51      1.82 o
  -5   3   4       86.37       80.61      4.36 o
  -4   3   4        1.20       -0.02      1.00 o
  -3   3   4       60.51       56.71      3.10 o
  -2   3   4        0.02       -0.01      0.45 o
  -1   3   4      501.16      489.39      4.97 o
   0   3   4      129.46      139.68      2.31 o
   1   3   4      168.25      173.77      1.98 o
   2   3   4      181.52      191.03      1.89 o
   3   3   4       91.94       81.71      1.34 o
   4   3   4      985.54      959.57      7.28 o
   5   3   4        0.06       -0.40      0.28 o
   6   3   4       14.52       14.11      1.05 o
   7   3   4        7.96       14.13      0.63 o
   8   3   4       28.28       26.75      1.13 o
   9   3   4      109.14      101.61      3.83 o
  10   3   4       96.25       91.74      3.68 o
  11   3   4       24.61       28.40      2.70 o
  -7   4   4       18.39       21.22      3.61 o
  -6   4   4        6.93        6.97      1.84 o
  -5   4   4        6.77        4.56      1.59 o
  -4   4   4       39.82       34.61      2.25 o
  -3   4   4      148.41      138.57      3.50 o
  -2   4   4      146.60      148.09      3.41 o
  -1   4   4      161.14      179.00      3.37 o
   0   4   4       61.53       56.95      1.37 o
   1   4   4       99.71       89.06      1.23 o
   2   4   4        6.63        6.36      0.44 o
   3   4   4        1.03       -0.20      0.66 o
   4   4   4      258.75      275.93      2.98 o
   5   4   4       57.64       47.13      0.85 o
   6   4   4      111.40      113.01      2.16 o
   7   4   4      166.10      149.83      3.26 o
   8   4   4        2.62        2.17      0.96 o
   9   4   4       66.80       71.09      2.99 o
  10   4   4      149.00      149.94      4.63 o
  11   4   4        5.56        7.45      1.96 o
  -6   5   4       22.59       22.88      2.64 o
  -5   5   4       92.46       91.74      3.77 o
  -4   5   4        4.60        5.12      1.73 o
  -3   5   4       15.84       11.36      1.61 o
  -2   5   4       18.05       17.72      1.62 o
  -1   5   4      403.39      391.36      5.78 o
   0   5   4        1.58       -0.21      0.74 o
   1   5   4       12.65       18.69      0.79 o
   2   5   4       22.85        9.35      0.58 o
   3   5   4       13.41       14.00      0.70 o
   4   5   4       37.97       24.95      0.90 o
   5   5   4       39.11       38.47      0.84 o
   6   5   4       10.38       11.97      1.00 o
   7   5   4      157.46      150.06      4.07 o
   8   5   4       51.51       54.02      2.22 o
   9   5   4      144.90      148.27      4.56 o
  10   5   4       15.25       15.51      1.93 o
  11   5   4       81.83       88.53      3.87 o
  -6   6   4       20.46       16.13      2.59 o
  -5   6   4        0.01       -0.59      1.36 o
  -4   6   4      122.32      130.43      5.27 o
  -3   6   4       75.60       77.14      3.44 o
  -2   6   4       18.48       16.82      1.78 o
  -1   6   4        0.08        1.12      0.94 o
   0   6   4       79.14       73.04      2.34 o
   1   6   4      240.25      236.54      3.51 o
   2   6   4        4.10        4.26      0.98 o
   3   6   4        1.70        2.74      0.51 o
   4   6   4       33.64       31.37      0.98 o
   5   6   4      205.77      222.70      2.63 o
   6   6   4       93.21       80.34      1.33 o
   7   6   4       13.83       12.49      1.10 o
   8   6   4       34.57       32.51      2.82 o
   9   6   4       18.97       14.80      1.50 o
  10   6   4       42.14       42.44      2.45 o
  -5   7   4       51.81       46.94      3.27 o
  -4   7   4        0.27       -1.36      2.16 o
  -3   7   4       50.52       49.73      3.04 o
  -2   7   4       39.05       33.06      2.33 o
  -1   7   4      105.12      103.31      3.32 o
   0   7   4       23.43       20.38      1.79 o
   1   7   4       29.40       29.06      1.17 o
   2   7   4      307.87      309.53      4.41 o
   3   7   4       86.34       88.45      1.81 o
   4   7   4        3.32        1.87      0.55 o
   5   7   4       39.42       41.76      1.27 o
   6   7   4        0.94        0.87      0.54 o
   7   7   4      505.38      499.65      8.01 o
   8   7   4       39.56       33.78      2.47 o
   9   7   4       19.37       19.88      3.05 o
  10   7   4        2.45       61.86     12.56 o
  -4   8   4        4.97        8.57      4.67 o
  -3   8   4       21.30       20.57      2.20 o
  -2   8   4       17.07       13.96      2.57 o
  -1   8   4        3.98        4.00      1.60 o
   0   8   4        2.93        1.48      1.04 o
   1   8   4      139.90      144.09      2.90 o
   2   8   4       42.83       39.49      2.51 o
   3   8   4        5.17        3.70      1.00 o
   4   8   4      113.60      126.32      3.42 o
   5   8   4       34.13       33.97      1.74 o
   6   8   4       17.41       16.08      1.07 o
   7   8   4       36.26       30.02      1.41 o
   8   8   4      106.56      103.67      3.81 o
   9   8   4       41.74       33.10      2.74 o
  10   8   4       18.98       70.45     14.71 o
  -3   9   4        1.79        0.80      1.91 o
  -2   9   4        9.88       11.29      2.98 o
  -1   9   4       25.35       29.28      2.19 o
   0   9   4       31.59       34.03      2.15 o
   1   9   4       75.94       81.30      2.77 o
   2   9   4        3.80        4.60      1.17 o
   3   9   4       23.23       27.96      2.02 o
   4   9   4       54.00       50.08      2.43 o
   5   9   4        6.52        7.58      1.56 o
   6   9   4        8.99        6.49      1.47 o
   7   9   4       14.62       12.18      1.65 o
   8   9   4        7.01        8.18      2.26 o
   9   9   4       10.91        9.64      4.77 o
  -2  10   4        0.49        1.08      3.95 o
  -1  10   4       20.04       26.59      2.71 o
   0  10   4       73.68       68.37      3.58 o
   1  10   4       43.81       46.65      3.52 o
   2  10   4       28.73       29.44      3.56 o
   3  10   4       28.47       33.95      2.25 o
   4  10   4        7.25        8.63      1.62 o
   5  10   4       48.56       52.13      2.86 o
   6  10   4       11.76        7.35      1.60 o
   7  10   4       39.90       37.48      5.51 o
   8  10   4        0.63       -0.45      5.89 o
   0  11   4        5.02        5.44      3.13 o
   1  11   4       60.67       68.36      5.57 o
   2  11   4       16.04       19.94      5.55 o
   3  11   4       26.21       28.25      3.03 o
   4  11   4       41.75       36.25      6.62 o
   5  11   4       15.79       17.13      2.06 o
   6  11   4       35.19       33.92      3.77 o
   7  11   4       17.03       18.63      3.26 o
   2  12   4       19.32       17.90      3.08 o
   3  12   4        0.23        0.91      2.36 o
   4  12   4        1.57        3.04      2.31 o
   5  12   4       27.94       30.55      5.99 o
  -2 -10   5       68.81       80.26     16.35 o
  -1 -10   5        2.39        0.48     10.42 o
   0 -10   5       12.73       16.08      3.43 o
   1 -10   5        7.06       10.01      3.16 o
   2 -10   5       45.91       50.99      5.51 o
  -1  -9   5      125.07      124.36     11.69 o
   0  -9   5        0.41       -0.44      4.54 o
   1  -9   5       23.36       23.45      2.68 o
   2  -9   5        1.12        5.32      2.73 o
   3  -9   5       28.35       23.86      5.42 o
  -5  -8   5        6.64        5.44      2.82 o
  -3  -8   5        0.27       -2.93      7.39 o
  -2  -8   5       52.50       44.90      3.11 o
   0  -8   5       46.70       48.32      3.15 o
   1  -8   5       18.08       17.93      2.18 o
   2  -8   5      121.94      114.10      3.62 o
   3  -8   5        4.08        1.22      2.68 o
   5  -8   5        1.57        1.65      1.97 o
  -6  -7   5        1.06        3.95      7.01 o
  -5  -7   5       16.32       18.48      3.74 o
  -4  -7   5       42.99       49.79      8.61 o
  -3  -7   5        0.75       -2.04      2.13 o
  -2  -7   5       89.70       82.98      5.41 o
  -1  -7   5      104.67       98.44      5.39 o
   0  -7   5      119.91      122.46      6.30 o
   1  -7   5        1.95       -0.71      1.35 o
   2  -7   5       28.96       21.61      1.95 o
   3  -7   5       48.28       44.80      2.50 o
   4  -7   5        2.31       -0.01      1.69 o
   5  -7   5       48.48       53.49      3.02 o
   6  -7   5       17.09       15.61      2.03 o
  -6  -6   5       36.69       39.10      4.09 o
  -5  -6   5        2.86        1.90      1.80 o
  -4  -6   5       11.17       14.09      2.66 o
  -3  -6   5       78.37       82.70      5.55 o
  -2  -6   5       14.56       11.35      1.57 o
  -1  -6   5      550.44      565.00      8.27 o
   0  -6   5        0.19        0.15      1.07 o
   1  -6   5       87.26       85.80      2.90 o
   2  -6   5       68.30       80.70      2.84 o
   3  -6   5       29.94       23.70      2.10 o
   4  -6   5       20.03       18.36      1.72 o
   5  -6   5        2.17        3.28      1.43 o
   6  -6   5       65.35       68.00      3.38 o
   7  -6   5        3.49        1.82      1.61 o
  -7  -5   5        8.37       14.84      9.74 o
  -6  -5   5        0.38        0.75      1.61 o
  -5  -5   5       29.71       25.47      2.33 o
  -4  -5   5      130.71      119.19      2.70 o
  -3  -5   5       37.19       34.69      3.16 o
  -2  -5   5      123.23      113.82      3.68 o
  -1  -5   5       59.47       64.61      3.31 o
   0  -5   5      269.43      270.95      5.05 o
   1  -5   5      150.63      150.13      3.23 o
   2  -5   5      159.35      154.34      3.23 o
   3  -5   5        6.09        8.83      1.69 o
   4  -5   5      177.89      185.58      4.26 o
   5  -5   5      232.86      241.13      6.16 o
   6  -5   5       11.96        5.59      2.54 o
   7  -5   5       14.92       15.48      1.90 o
   8  -5   5        0.04        0.51      1.45 o
  -7  -4   5       42.14       49.74      3.14 o
  -6  -4   5        0.12        1.37      1.42 o
  -5  -4   5        7.01        7.72      1.53 o
  -4  -4   5       39.94       33.06      1.62 o
  -3  -4   5       12.60       11.02      1.31 o
  -2  -4   5      371.23      355.15      4.77 o
  -1  -4   5      111.58       99.58      2.56 o
   0  -4   5        1.08        0.42      0.87 o
   1  -4   5       30.72       31.46      1.97 o
   2  -4   5       88.92       94.13      2.57 o
   3  -4   5      131.80      127.02      4.89 o
   4  -4   5      477.23      465.29      6.96 o
   5  -4   5      171.66      166.69      3.91 o
   6  -4   5      124.04      127.77      3.79 o
   7  -4   5       28.66       24.07      2.21 o
   8  -4   5       10.48        7.48      1.66 o
   9  -4   5        1.79       -0.80      1.41 o
  -7  -3   5        1.52        2.36      3.22 o
  -6  -3   5        0.44       -2.88      1.92 o
  -5  -3   5      139.13      118.99      4.40 o
  -4  -3   5        9.01        8.95      1.08 o
  -3  -3   5       19.73       20.11      1.39 o
  -2  -3   5       21.99       24.61      1.03 o
  -1  -3   5      312.62      309.67      4.22 o
   0  -3   5        1.90       -0.24      0.52 o
   1  -3   5        1.84        0.38      0.44 o
   2  -3   5        0.35        0.75      0.94 o
   3  -3   5       17.41       21.35      1.30 o
   4  -3   5     1005.77     1047.62     15.06 o
   5  -3   5       94.33       99.88      2.89 o
   6  -3   5      145.42      153.10      3.59 o
   7  -3   5        0.58       -1.36      1.00 o
   8  -3   5       57.42       58.47      2.82 o
   9  -3   5        9.08        9.87      1.83 o
  -7  -2   5       14.85       16.63      2.01 o
  -6  -2   5        3.76       -0.29      2.03 o
  -5  -2   5       33.55       33.39      2.57 o
  -4  -2   5       55.25       49.74      2.11 o
  -3  -2   5       27.67       30.43      1.55 o
  -2  -2   5       13.22       20.83      1.27 o
  -1  -2   5       35.16       29.79      1.24 o
   0  -2   5       44.68       42.95      1.74 o
   1  -2   5        3.55        2.50      1.09 o
   2  -2   5        0.90        1.23      0.62 o
   3  -2   5      882.63      882.46      8.99 o
   4  -2   5      431.46      415.22      4.76 o
   5  -2   5      401.96      403.21      4.26 o
   6  -2   5       21.35       20.65      1.34 o
   7  -2   5       27.93       24.69      1.56 o
   8  -2   5        2.04       -0.73      1.04 o
   9  -2   5        0.97        1.07      1.34 o
  10  -2   5       13.35       16.81      2.13 o
  -7  -1   5        2.82        2.10      2.67 o
  -6  -1   5       41.51       43.15      1.97 o
  -5  -1   5       39.57       40.19      1.68 o
  -4  -1   5       58.88       53.01      1.82 o
  -3  -1   5       65.87       65.96      2.05 o
  -2  -1   5      158.51      151.67      2.09 o
  -1  -1   5       49.87       63.84      1.59 o
   0  -1   5       82.52      112.64      1.72 o
   1  -1   5      594.04      670.31      7.06 o
   2  -1   5      878.61      945.36      7.98 o
   3  -1   5      188.28      190.88      2.17 o
   4  -1   5      294.11      316.48      3.28 o
   5  -1   5        4.52        6.71      0.72 o
   6  -1   5      108.01      107.03      2.07 o
   7  -1   5       25.91       21.04      1.37 o
   8  -1   5       10.08       10.82      1.46 o
   9  -1   5        0.71       -0.68      1.07 o
  10  -1   5        2.31        1.13      1.21 o
  -7   0   5        0.96        1.96      1.71 o
  -6   0   5        2.07        2.20      1.90 o
  -5   0   5       21.82       21.48      1.37 o
  -4   0   5      425.04      423.86      4.69 o
  -3   0   5      112.86      109.30      2.73 o
  -2   0   5       22.58       24.58      1.15 o
  -1   0   5      467.38      494.45      4.89 o
   0   0   5      509.21      562.36      6.26 o
   1   0   5      296.66      291.28      3.16 o
   2   0   5     1909.55     2019.57     13.38 o
   3   0   5      175.55      187.27      2.40 o
   4   0   5        1.77        0.24      0.40 o
   5   0   5       43.69       39.78      0.83 o
   6   0   5       26.93       21.80      0.97 o
   7   0   5       11.17       11.40      0.92 o
   8   0   5        4.37        4.33      1.15 o
   9   0   5      106.66      121.37      3.41 o
  10   0   5        0.27       -0.12      1.13 o
  -7   1   5        0.40        0.62      1.53 o
  -6   1   5       56.65       52.91      3.15 o
  -5   1   5        0.30        0.42      0.95 o
  -4   1   5      280.52      284.62      4.52 o
  -3   1   5      170.44      177.25      2.71 o
  -2   1   5      113.90      108.12      1.85 o
  -1   1   5       17.00       18.66      0.76 o
   0   1   5      131.13      156.40      2.33 o
   1   1   5      732.69      802.64      6.28 o
   2   1   5     3466.47     3606.10     27.61 o
   3   1   5      678.63      689.54      4.70 o
   4   1   5      182.31      194.10      1.84 o
   5   1   5       39.97       40.35      1.01 o
   6   1   5      162.56      169.06      2.15 o
   7   1   5      168.13      168.42      2.57 o
   8   1   5       59.82       53.95      2.09 o
   9   1   5       12.37       11.87      1.44 o
  10   1   5       41.55       45.67      5.38 o
  11   1   5        7.84        7.29      1.43 o
  -7   2   5       29.73       33.10      2.98 o
  -6   2   5        1.87        1.56      1.95 o
  -5   2   5       30.02       28.91      2.30 o
  -4   2   5        0.57        0.33      1.17 o
  -3   2   5      379.51      365.65      4.77 o
  -2   2   5      174.98      177.70      2.90 o
  -1   2   5        0.06        0.14      0.60 o
   0   2   5        6.19        9.49      0.64 o
   1   2   5       61.16       57.20      1.11 o
   2   2   5      254.72      280.21      3.20 o
   3   2   5        0.33        0.71      0.51 o
   4   2   5       51.71       49.58      1.13 o
   5   2   5       67.65       75.69      1.60 o
   6   2   5      175.34      180.94      2.56 o
   7   2   5        1.17       -0.06      0.63 o
   8   2   5       19.66       18.62      1.25 o
   9   2   5      324.08      316.25      4.96 o
  10   2   5        3.50        4.14      1.13 o
  11   2   5       10.55       12.32      2.10 o
  -6   3   5       12.73       14.18      2.25 o
  -5   3   5       80.55       74.83      4.68 o
  -4   3   5      136.25      141.64      5.25 o
  -3   3   5       35.05       32.33      2.12 o
  -2   3   5       75.40       76.79      2.42 o
  -1   3   5      194.13      167.98      3.23 o
   0   3   5      109.93      107.45      2.14 o
   1   3   5     1283.11     1239.12     10.10 o
   2   3   5       43.12       42.91      1.42 o
   3   3   5       13.96        9.99      0.76 o
   4   3   5      143.61      131.16      1.68 o
   5   3   5       15.04       13.29      0.64 o
   6   3   5        3.48        1.76      0.46 o
   7   3   5        0.14       -0.81      0.54 o
   8   3   5       22.93       26.01      1.24 o
   9   3   5       47.23       45.65      2.85 o
  10   3   5       97.28       99.92      3.98 o
  11   3   5        1.00        2.03      2.77 o
  -6   4   5        0.65        1.12      1.52 o
  -5   4   5       29.20       26.26      2.43 o
  -4   4   5       95.99       89.90      3.41 o
  -3   4   5      147.02      135.30      3.73 o
  -2   4   5       55.19       49.73      2.55 o
  -1   4   5       21.89       19.50      1.36 o
   0   4   5      577.63      589.68      5.50 o
   1   4   5      162.60      156.12      2.12 o
   2   4   5      283.03      276.96      3.03 o
   3   4   5      304.52      307.95      2.93 o
   4   4   5       88.07       91.33      1.38 o
   5   4   5      221.21      192.55      2.34 o
   6   4   5      242.86      233.77      2.40 o
   7   4   5       93.44       78.47      1.23 o
   8   4   5       53.05       45.19      2.09 o
   9   4   5       42.98       51.80      2.51 o
  10   4   5        1.24        1.70      1.38 o
  11   4   5       35.58       36.37      3.99 o
  -6   5   5        1.23        1.82      1.76 o
  -5   5   5        6.82        7.24      2.06 o
  -4   5   5       37.87       32.82      2.47 o
  -3   5   5       32.75       31.00      2.15 o
  -2   5   5       10.96       10.18      1.48 o
  -1   5   5       56.91       50.00      2.17 o
   0   5   5       32.91       32.41      1.62 o
   1   5   5      136.61      138.63      2.13 o
   2   5   5      126.64      119.69      2.16 o
   3   5   5      394.77      388.89      4.07 o
   4   5   5      113.02      104.34      1.59 o
   5   5   5       28.67       29.20      1.58 o
   6   5   5        1.07        1.38      0.46 o
   7   5   5      447.85      428.35      5.53 o
   8   5   5        4.57        2.96      1.17 o
   9   5   5       86.56       81.10      3.04 o
  10   5   5       16.50       12.53      1.87 o
  11   5   5       12.46       17.41      2.22 o
  -5   6   5        0.72       -0.71      1.91 o
  -4   6   5       35.49       34.00      2.61 o
  -3   6   5       83.45       66.38      3.77 o
  -2   6   5       52.73       46.25      2.58 o
  -1   6   5       86.95       82.85      2.85 o
   0   6   5      127.67      123.01      3.16 o
   1   6   5      163.20      169.70      3.35 o
   2   6   5        3.00        1.78      0.64 o
   3   6   5       85.44       94.02      3.04 o
   4   6   5      219.51      198.63      2.66 o
   5   6   5       28.01       21.36      0.93 o
   6   6   5      193.81      190.59      2.63 o
   7   6   5       13.61       12.89      1.37 o
   8   6   5       47.99       52.57      2.63 o
   9   6   5       13.52       10.68      1.65 o
  10   6   5        6.54       12.71      2.52 o
  11   6   5        0.73        2.21      1.44 o
  -4   7   5       32.82       27.91      3.90 o
  -3   7   5       18.57       15.76      2.16 o
  -2   7   5        2.62       -0.08      1.43 o
  -1   7   5        0.97        0.86      1.19 o
   0   7   5       22.66       18.16      1.76 o
   1   7   5       20.39       16.88      1.49 o
   2   7   5       29.20       27.69      1.59 o
   3   7   5       26.86       26.55      1.43 o
   4   7   5       57.38       57.52      1.54 o
   5   7   5       54.49       48.06      1.59 o
   6   7   5      113.01       97.44      2.10 o
   7   7   5      290.04      275.63      4.13 o
   8   7   5        3.96        3.07      1.35 o
   9   7   5       43.56       48.38      4.98 o
  10   7   5       17.61       70.21     13.04 o
  -3   8   5        2.20        0.28      1.75 o
  -2   8   5        6.16        5.73      1.66 o
  -1   8   5       67.10       67.27      4.51 o
   0   8   5       13.31       11.75      1.68 o
   1   8   5       32.02       29.54      2.56 o
   2   8   5       32.90       30.28      2.26 o
   3   8   5       19.79       19.79      1.84 o
   4   8   5       21.40       23.28      1.85 o
   5   8   5        3.25        2.45      1.03 o
   6   8   5        0.11       -0.79      0.69 o
   7   8   5        7.62        8.12      1.00 o
   8   8   5       41.07       46.00      2.92 o
   9   8   5       33.62       31.10      3.12 o
  10   8   5        0.12       -1.85      1.38 o
  -2   9   5       17.94       19.88      3.67 o
  -1   9   5       13.62       15.12      2.20 o
   0   9   5        2.44       -0.06      1.09 o
   1   9   5       47.15       54.36      2.53 o
   2   9   5        0.29       -0.71      1.42 o
   3   9   5        3.69        5.31      1.43 o
   4   9   5       12.67       15.52      1.74 o
   5   9   5        5.23        6.66      1.22 o
   6   9   5      121.67      110.56      2.92 o
   7   9   5        1.49       -0.33      1.05 o
   8   9   5        8.68        4.72      2.55 o
   9   9   5        0.39        0.29      3.59 o
  -1  10   5       31.99       32.52      3.21 o
   0  10   5       27.13       30.81      3.63 o
   1  10   5        0.00        1.26      1.99 o
   2  10   5       23.92       27.24      3.34 o
   3  10   5        3.39        4.04      3.16 o
   4  10   5       36.60       37.18      3.22 o
   5  10   5       61.17       67.42      3.03 o
   6  10   5        5.53        3.59      1.51 o
   7  10   5       52.94       59.47      4.68 o
   8  10   5        5.22        6.46      2.43 o
   0  11   5        0.44        1.85      2.48 o
   1  11   5       51.27       44.28      5.04 o
   2  11   5        0.02        0.03      4.97 o
   3  11   5        0.02        1.00      2.16 o
   4  11   5        9.30        7.87      3.41 o
   5  11   5       13.83       12.77      2.70 o
   6  11   5       23.78       19.27      2.17 o
   7  11   5        0.50        0.95      1.63 o
  -1  -9   6       53.63       58.63      4.46 o
   0  -9   6       12.09       18.94      4.40 o
   2  -9   6       18.36       22.39      2.80 o
  -4  -8   6       14.63       18.77      3.12 o
  -2  -8   6       17.52       15.13      2.92 o
  -1  -8   6        8.29        5.43      1.82 o
   0  -8   6       30.23       24.69      3.93 o
   1  -8   6       33.98       33.38      3.53 o
   2  -8   6        6.77        4.88      1.60 o
   3  -8   6       23.05       22.68      2.28 o
   4  -8   6        4.29        3.26      1.66 o
   5  -8   6        0.57       -0.86      1.49 o
  -5  -7   6        6.35       48.18     14.79 o
  -4  -7   6       21.08       19.40      3.90 o
  -3  -7   6        0.04        4.73      2.43 o
  -2  -7   6      118.39      135.23      6.12 o
  -1  -7   6        0.77        3.45      5.45 o
   0  -7   6       23.07       22.94      2.32 o
   1  -7   6       71.75       76.76      4.80 o
   2  -7   6       20.70       16.86      2.01 o
   3  -7   6       12.06       12.59      2.28 o
   4  -7   6       14.95       15.28      4.42 o
   5  -7   6        9.68        8.53      1.61 o
   6  -7   6        2.68        1.52      1.46 o
  -6  -6   6        0.03        0.68      4.36 o
  -5  -6   6        0.26        2.66      3.89 o
  -4  -6   6       42.89       44.12      4.86 o
  -3  -6   6       47.02       46.52      4.66 o
  -2  -6   6        0.03        0.33      1.16 o
  -1  -6   6       89.91       87.61      3.85 o
   0  -6   6       70.77       84.86      3.60 o
   1  -6   6       23.04       20.15      2.00 o
   2  -6   6        1.44        0.37      2.56 o
   3  -6   6       24.27       22.80      3.93 o
   4  -6   6       60.49       70.04      4.05 o
   5  -6   6       20.32       20.94      2.09 o
   6  -6   6       31.07       28.49      2.38 o
   7  -6   6        8.19        7.54      2.06 o
  -6  -5   6        0.62        1.64      1.56 o
  -5  -5   6        1.07        0.28      1.50 o
  -4  -5   6       15.02       15.45      2.00 o
  -3  -5   6       18.67       20.09      3.02 o
  -2  -5   6        1.22        0.88      1.40 o
  -1  -5   6       16.15       13.72      2.26 o
   0  -5   6        6.84        2.79      1.30 o
   1  -5   6        1.00        1.07      1.11 o
   2  -5   6       59.76       63.06      2.49 o
   3  -5   6       14.24       13.14      2.77 o
   4  -5   6      127.50      131.89      3.57 o
   5  -5   6       54.48       55.88      3.84 o
   6  -5   6        4.59        1.07      1.33 o
   7  -5   6        0.98        0.57      1.49 o
   8  -5   6       11.00       10.86      2.33 o
  -6  -4   6        0.00       -0.60      1.43 o
  -5  -4   6        0.03       -3.10      2.07 o
  -4  -4   6        2.92        3.95      1.08 o
  -3  -4   6        6.80        3.96      1.13 o
  -2  -4   6       19.64       14.42      1.93 o
  -1  -4   6       12.77       12.20      1.43 o
   0  -4   6       34.50       27.85      2.24 o
   1  -4   6       16.05       18.78      1.24 o
   2  -4   6      102.19       92.09      2.10 o
   3  -4   6       24.57       19.30      1.53 o
   4  -4   6       36.96       37.21      2.94 o
   5  -4   6      169.78      169.07      4.11 o
   6  -4   6        2.68        1.32      1.47 o
   7  -4   6        0.15       -1.09      1.31 o
   8  -4   6        0.48        0.36      1.45 o
   9  -4   6        0.19       -2.16      1.44 o
  -6  -3   6        1.39        1.50      2.77 o
  -5  -3   6       32.02       29.13      3.65 o
  -4  -3   6      161.88      161.43      4.57 o
  -3  -3   6       78.42       66.10      3.33 o
  -2  -3   6      198.80      174.25      6.99 o
  -1  -3   6      443.80      443.24      5.60 o
   0  -3   6       10.06        7.88      1.13 o
   1  -3   6       20.61       24.62      1.62 o
   2  -3   6       15.09       14.42      1.85 o
   3  -3   6       45.07       58.68      3.03 o
   4  -3   6      248.99      271.97      5.28 o
   5  -3   6      125.37      114.57      3.23 o
   6  -3   6        1.95       -0.23      0.92 o
   7  -3   6       25.98       24.53      1.74 o
   8  -3   6       11.07        7.49      1.54 o
   9  -3   6        3.58        4.53      1.53 o
  -7  -2   6        0.00       -0.16      3.98 o
  -6  -2   6        4.13        5.21      2.04 o
  -5  -2   6        0.30       -0.38      1.27 o
  -4  -2   6       45.96       52.83      1.95 o
  -3  -2   6       81.14       87.99      4.23 o
  -2  -2   6      142.57      142.47      3.66 o
  -1  -2   6       20.44       21.73      1.07 o
   0  -2   6       24.41       19.79      1.51 o
   1  -2   6     1135.34     1185.99     11.68 o
   2  -2   6       14.55       11.12      0.98 o
   3  -2   6       78.44       78.32      2.18 o
   4  -2   6        0.82        0.56      0.62 o
   5  -2   6       18.77       14.54      0.95 o
   6  -2   6       44.13       38.89      1.46 o
   7  -2   6        0.19       -0.42      1.01 o
   8  -2   6        0.48       -1.39      1.29 o
   9  -2   6        0.91        0.45      1.25 o
  10  -2   6       14.96       14.65      1.88 o
  -7  -1   6        2.11        2.26      1.61 o
  -6  -1   6        0.09       -1.27      3.31 o
  -5  -1   6       50.97       58.89      2.42 o
  -4  -1   6       21.45       21.15      1.53 o
  -3  -1   6      124.06      112.31      2.83 o
  -2  -1   6      904.97      896.05      9.34 o
  -1  -1   6      118.84      124.88      2.78 o
   0  -1   6      312.85      283.62      3.43 o
   1  -1   6      236.07      267.94      3.68 o
   2  -1   6      451.87      420.91      4.29 o
   3  -1   6      822.04      866.35      7.52 o
   4  -1   6       94.05       97.10      1.71 o
   5  -1   6       48.43       45.23      1.36 o
   6  -1   6        0.72        0.03      0.77 o
   7  -1   6      114.71      107.23      2.32 o
   8  -1   6       12.32       14.37      1.48 o
   9  -1   6        0.03       -0.98      1.10 o
  10  -1   6        0.56       -0.90      1.22 o
  -6   0   6        0.91        0.54      2.30 o
  -5   0   6        0.03       -0.54      1.04 o
  -4   0   6       40.91       37.03      1.63 o
  -3   0   6       16.27       15.78      1.35 o
  -2   0   6        6.52        7.65      0.93 o
  -1   0   6      127.42      143.92      2.45 o
   0   0   6       18.88       20.87      1.07 o
   1   0   6       91.73       96.24      1.70 o
   2   0   6      447.14      469.65      4.67 o
   3   0   6      333.32      364.31      4.16 o
   4   0   6       69.37       62.58      1.50 o
   5   0   6       21.36       20.77      0.93 o
   6   0   6      184.85      179.79      2.44 o
   7   0   6      210.84      206.23      3.51 o
   8   0   6       70.89       69.82      2.41 o
   9   0   6      202.94      217.99      4.45 o
  10   0   6        2.65        1.24      1.35 o
  -6   1   6        3.88        2.39      4.00 o
  -5   1   6      204.31      203.65      4.74 o
  -4   1   6        3.42        4.83      1.09 o
  -3   1   6       40.15       35.21      1.60 o
  -2   1   6        2.11        2.00      0.70 o
  -1   1   6       15.18       17.81      1.30 o
   0   1   6        1.86        3.12      0.74 o
   1   1   6      334.40      343.22      3.93 o
   2   1   6      218.80      222.72      2.95 o
   3   1   6      194.90      181.89      1.86 o
   4   1   6       20.19       18.18      0.79 o
   5   1   6      566.57      536.28      4.19 o
   6   1   6      188.67      177.03      2.17 o
   7   1   6       11.27       14.08      1.07 o
   8   1   6       94.32       90.27      2.41 o
   9   1   6        0.40        1.67      1.10 o
  10   1   6      133.69      138.02      3.64 o
  11   1   6        0.31        0.59      1.51 o
  -6   2   6       31.36       38.01      2.95 o
  -5   2   6        0.51        2.55      1.23 o
  -4   2   6      222.59      224.37      5.41 o
  -3   2   6       32.99       26.86      1.61 o
  -2   2   6       13.50       12.50      1.04 o
  -1   2   6      140.85      140.18      2.24 o
   0   2   6        0.05        0.14      0.46 o
   1   2   6      867.66      900.65      6.80 o
   2   2   6       31.70       37.60      1.40 o
   3   2   6        2.27        0.78      0.47 o
   4   2   6       45.79       40.13      1.30 o
   5   2   6      914.91      955.00      7.18 o
   6   2   6        6.79        7.34      0.65 o
   7   2   6      373.38      366.66      4.41 o
   8   2   6       65.74       60.82      1.94 o
   9   2   6      125.22      124.00      2.91 o
  10   2   6        3.70        3.95      1.22 o
  11   2   6       15.03       11.52      3.31 o
  -6   3   6        5.55        4.56      2.86 o
  -5   3   6      103.64      107.06      4.22 o
  -4   3   6       87.94      102.00      4.00 o
  -3   3   6       22.01       19.31      1.84 o
  -2   3   6        0.25       -0.27      0.70 o
  -1   3   6       66.92       58.74      2.02 o
   0   3   6       93.94       88.52      1.89 o
   1   3   6      583.42      526.61      5.21 o
   2   3   6      124.11      108.87      2.37 o
   3   3   6      141.12      157.07      2.74 o
   4   3   6       12.88       11.57      0.67 o
   5   3   6       12.98       11.00      0.70 o
   6   3   6      351.20      342.89      3.61 o
   7   3   6      283.87      278.77      3.92 o
   8   3   6        0.90        1.68      1.07 o
   9   3   6       58.60       57.95      2.22 o
  10   3   6       78.20       82.76      3.71 o
  11   3   6        1.80        3.69      1.46 o
  -5   4   6        0.08        1.33      1.47 o
  -4   4   6       70.56       71.50      4.36 o
  -3   4   6        2.80        0.03      1.22 o
  -2   4   6        3.89        2.55      1.09 o
  -1   4   6       36.28       31.50      1.81 o
   0   4   6        0.11       -0.65      0.61 o
   1   4   6      350.08      366.79      4.13 o
   2   4   6        4.69        5.16      0.88 o
   3   4   6      245.14      215.41      3.48 o
   4   4   6       13.64       15.77      0.70 o
   5   4   6      284.60      271.33      2.83 o
   6   4   6       83.37       75.77      1.52 o
   7   4   6      134.66      133.64      4.47 o
   8   4   6      118.97      103.81      2.45 o
   9   4   6       57.84       61.10      2.73 o
  10   4   6        0.24       -1.29      1.75 o
  11   4   6        2.03        0.51      1.38 o
  -5   5   6       48.18       49.49      5.05 o
  -4   5   6       24.73       24.13      2.36 o
  -3   5   6       24.47       24.16      2.21 o
  -2   5   6       71.19       56.89      2.55 o
  -1   5   6       31.36       26.71      1.87 o
   0   5   6       42.16       42.29      1.87 o
   1   5   6        0.40       -0.03      0.47 o
   2   5   6        1.75        1.55      0.82 o
   3   5   6      168.01      174.22      3.18 o
   4   5   6       15.92       16.37      0.65 o
   5   5   6      132.90      125.13      1.84 o
   6   5   6       86.90       90.42      1.87 o
   7   5   6      352.61      345.56      4.09 o
   8   5   6        1.15        2.41      1.51 o
   9   5   6      159.30      163.74      4.66 o
  10   5   6        0.32       -0.43      1.23 o
  11   5   6        0.03       -0.38      1.23 o
  -4   6   6       24.17       24.28      2.55 o
  -3   6   6       12.34       10.13      1.80 o
  -2   6   6       44.50       34.76      2.32 o
  -1   6   6      154.60      154.48      3.89 o
   0   6   6       49.22       40.17      2.11 o
   1   6   6       39.39       39.56      1.63 o
   2   6   6       39.65       32.61      1.93 o
   3   6   6       74.27       76.17      2.08 o
   4   6   6      219.17      206.06      2.89 o
   5   6   6        0.59        0.20      0.68 o
   6   6   6      105.35      108.15      2.19 o
   7   6   6       50.55       57.04      1.58 o
   8   6   6      251.83      251.07      6.97 o
   9   6   6        4.23        6.04      1.41 o
  10   6   6        1.44        1.98      1.24 o
  -4   7   6        0.15       -1.69      3.05 o
  -3   7   6        0.20       -0.87      1.57 o
  -2   7   6        0.01       -1.19      1.61 o
  -1   7   6       59.48       65.39      2.92 o
   0   7   6        0.90        0.25      1.20 o
   1   7   6       50.43       56.85      2.36 o
   2   7   6        0.01       -0.46      0.98 o
   3   7   6      196.49      187.25      3.63 o
   4   7   6        0.05       -0.24      0.69 o
   5   7   6      126.46      109.07      2.64 o
   6   7   6       86.00       88.99      2.54 o
   7   7   6      225.26      213.40      3.76 o
   8   7   6        0.45       -0.24      1.01 o
   9   7   6       66.76       69.24      3.32 o
  10   7   6       37.61       38.27      3.63 o
  -3   8   6        5.40        2.38      2.74 o
  -2   8   6      112.95      103.19      7.12 o
  -1   8   6       39.31       42.42      3.52 o
   0   8   6       90.42      107.20      5.03 o
   1   8   6       26.69       23.91      2.65 o
   2   8   6       84.21       75.02      3.28 o
   3   8   6       86.80       95.45      4.60 o
   4   8   6       51.68       51.41      2.50 o
   5   8   6      108.33      113.07      3.28 o
   6   8   6        5.49        2.71      1.07 o
   7   8   6       42.80       43.69      2.07 o
   8   8   6        0.76       -1.95      1.30 o
   9   8   6        9.75        9.32      2.10 o
  10   8   6        9.83       10.47      4.21 o
  -2   9   6        0.72        2.92      4.29 o
  -1   9   6        7.61       11.87      5.24 o
   0   9   6        0.11        1.06      1.78 o
   1   9   6      161.44      174.86      5.80 o
   2   9   6      111.25      105.59      3.94 o
   3   9   6       37.67       37.63      3.16 o
   4   9   6      146.81      148.92      5.23 o
   5   9   6       15.47       15.69      1.86 o
   6   9   6      203.90      212.37      4.49 o
   7   9   6        6.90        5.53      1.61 o
   8   9   6        0.06       -0.64      2.98 o
   9   9   6       37.01       30.48      4.87 o
   0  10   6        0.21        3.58      2.45 o
   1  10   6        1.86       -1.82      2.21 o
   2  10   6       40.11       37.22      3.44 o
   3  10   6       54.03       44.69      3.60 o
   4  10   6        5.40        4.66      1.96 o
   5  10   6       40.96       40.73      3.08 o
   6  10   6        6.10       10.53      2.16 o
   7  10   6       43.65       50.58      2.88 o
   8  10   6       44.56       45.65      5.43 o
   2  11   6        0.03       -3.30      2.20 o
   3  11   6        6.54       11.21      4.16 o
   4  11   6        6.93        6.58      2.47 o
   5  11   6       10.07       13.19      2.43 o
   6  11   6       13.83       10.68      2.75 o
   7  11   6        0.07        1.77      2.09 o
  -3  -8   7       16.68       73.07     10.97 o
  -2  -8   7        8.73       65.92     10.73 o
  -1  -8   7        1.27       45.72      9.30 o
   0  -8   7        0.93       20.59      7.87 o
   2  -8   7       23.72       25.63      2.40 o
   3  -8   7        9.16       11.94      3.44 o
   4  -8   7        5.09        2.90      1.76 o
  -4  -7   7       24.76       69.99      8.94 o
  -3  -7   7       19.86       44.05     11.61 o
  -2  -7   7       28.84       28.11      4.06 o
  -1  -7   7       30.35       21.63      2.54 o
   0  -7   7        0.24       23.93     10.65 o
   1  -7   7      185.94      212.80     10.43 o
   2  -7   7      228.21      247.13      5.69 o
   3  -7   7       20.36       20.14      2.59 o
   4  -7   7        0.70       -1.70      1.59 o
   5  -7   7        0.42       -0.51      1.47 o
   6  -7   7        5.50        3.79      1.82 o
  -5  -6   7        5.78       12.62      6.15 o
  -4  -6   7        6.00        6.73      4.21 o
  -3  -6   7        1.48        3.79      7.51 o
  -2  -6   7       16.88       14.71      3.58 o
  -1  -6   7        0.02        1.26      2.09 o
   0  -6   7      115.30      106.87      4.88 o
   1  -6   7      119.19      123.41      5.09 o
   2  -6   7       88.24       96.86      4.44 o
   3  -6   7        0.69       -0.14      2.53 o
   4  -6   7      126.79      146.72      4.31 o
   5  -6   7        0.47        0.10      1.22 o
   6  -6   7        0.07       -1.96      1.33 o
   7  -6   7        3.94        2.06      2.04 o
  -5  -5   7       17.30       14.63      4.46 o
  -4  -5   7       15.11       22.80      2.52 o
  -3  -5   7       16.34       19.58      2.55 o
  -2  -5   7       33.13       29.69      2.07 o
  -1  -5   7        0.85       -0.48      1.35 o
   0  -5   7       65.47       63.36      3.27 o
   1  -5   7      717.83      738.55     10.68 o
   2  -5   7       50.08       49.53      2.89 o
   3  -5   7        8.68        5.03      2.43 o
   4  -5   7        0.62       -0.18      1.13 o
   5  -5   7       25.95       20.70      2.09 o
   6  -5   7        7.54        5.72      2.66 o
   7  -5   7        0.12       -1.50      1.58 o
   8  -5   7        5.57        3.79      2.20 o
  -5  -4   7       21.50       26.28      2.70 o
  -4  -4   7       42.70       42.87      4.68 o
  -3  -4   7       19.66       18.01      2.52 o
  -2  -4   7        4.28        3.48      1.52 o
  -1  -4   7      229.05      236.28      4.56 o
   0  -4   7      701.61      710.91     12.86 o
   1  -4   7       22.59       27.14      2.19 o
   2  -4   7       43.57       37.15      3.22 o
   3  -4   7       46.46       46.56      2.42 o
   4  -4   7       43.20       34.69      2.60 o
   5  -4   7        1.47       -0.75      1.89 o
   6  -4   7        6.53        5.45      1.58 o
   7  -4   7       47.60       43.44      3.08 o
   8  -4   7        0.17       -3.23      2.23 o
  -6  -3   7        4.35        1.96      3.31 o
  -5  -3   7       45.39       51.56      4.00 o
  -4  -3   7        0.15       -0.46      1.56 o
  -3  -3   7        2.60        3.32      1.67 o
  -2  -3   7      144.20      129.37      2.84 o
  -1  -3   7        1.82        2.25      2.32 o
   0  -3   7      105.09       96.55      3.21 o
   1  -3   7      174.75      167.22      3.63 o
   2  -3   7        4.82        4.06      1.19 o
   3  -3   7        4.67        5.76      1.13 o
   4  -3   7       18.21       19.28      1.04 o
   5  -3   7       49.53       43.23      1.77 o
   6  -3   7        0.42        0.09      1.04 o
   7  -3   7      180.67      192.00      5.09 o
   8  -3   7       24.82       21.45      3.42 o
   9  -3   7        0.09       -1.94      1.29 o
  -6  -2   7       10.20       12.74      2.61 o
  -5  -2   7        7.29        7.32      3.01 o
  -4  -2   7       41.37       46.83      2.09 o
  -3  -2   7       21.50       17.49      1.53 o
  -2  -2   7       16.85       11.82      1.45 o
  -1  -2   7      565.71      572.96      6.51 o
   0  -2   7      183.19      169.25      3.82 o
   1  -2   7       81.91       83.39      2.57 o
   2  -2   7      198.94      202.57      4.04 o
   3  -2   7        0.48       -0.29      0.67 o
   4  -2   7       18.22       16.83      0.65 o
   5  -2   7        1.62        0.82      0.58 o
   6  -2   7       60.29       60.86      2.02 o
   7  -2   7       40.44       35.17      1.96 o
   8  -2   7        7.38        8.31      1.38 o
   9  -2   7       27.23       25.68      2.45 o
  -6  -1   7       15.18       18.77      5.08 o
  -5  -1   7       13.74       13.25      1.77 o
  -4  -1   7       53.63       56.77      2.34 o
  -3  -1   7      142.82      134.55      3.21 o
  -2  -1   7      797.37      774.36     14.98 o
  -1  -1   7      118.62      126.14      2.50 o
   0  -1   7       30.82       25.68      0.95 o
   1  -1   7       32.69       41.76      1.67 o
   2  -1   7      302.88      281.59      4.18 o
   3  -1   7       26.62       27.05      1.31 o
   4  -1   7       79.59       82.01      2.05 o
   5  -1   7      100.65      103.19      1.92 o
   6  -1   7      148.66      145.45      2.48 o
   7  -1   7      292.87      296.08      4.23 o
   8  -1   7       16.82       12.89      1.44 o
   9  -1   7        0.49        0.20      1.14 o
  10  -1   7       13.36       12.74      2.55 o
  -6   0   7        0.01        2.98      1.72 o
  -5   0   7       38.42       47.69      2.64 o
  -4   0   7        2.90        1.04      0.95 o
  -3   0   7       31.37       33.64      1.85 o
  -2   0   7        6.37        8.75      1.25 o
  -1   0   7      367.09      345.49      4.37 o
   0   0   7        8.98       10.91      0.94 o
   1   0   7      123.89      140.19      2.11 o
   2   0   7      402.92      416.71      5.08 o
   3   0   7      140.66      140.44      2.36 o
   4   0   7      142.62      133.93      2.32 o
   5   0   7       38.07       39.55      1.46 o
   6   0   7      105.58      107.25      2.08 o
   7   0   7        2.15        2.06      0.92 o
   8   0   7       10.54        7.06      1.20 o
   9   0   7       53.99       54.87      2.58 o
  10   0   7        0.64        0.99      1.24 o
  -5   1   7        0.78        2.22      1.34 o
  -4   1   7       14.54       14.60      1.59 o
  -3   1   7      428.20      437.42      9.72 o
  -2   1   7     1095.46     1100.75     10.13 o
  -1   1   7       54.87       45.75      1.95 o
   0   1   7        0.03       -0.06      0.70 o
   1   1   7      201.50      197.73      2.90 o
   2   1   7        6.69        5.27      0.68 o
   3   1   7        0.03       -0.50      0.33 o
   4   1   7       66.00       68.11      1.65 o
   5   1   7      273.74      266.02      4.19 o
   6   1   7        3.01        2.18      0.67 o
   7   1   7      141.30      137.60      3.02 o
   8   1   7       60.48       57.01      2.06 o
   9   1   7       33.29       28.83      1.79 o
  10   1   7       36.17       37.87      2.24 o
  -5   2   7        6.24        5.90      2.36 o
  -4   2   7       58.02       55.16      2.24 o
  -3   2   7      126.38      152.27      3.78 o
  -2   2   7      372.42      386.62      5.45 o
  -1   2   7       45.04       49.37      1.84 o
   0   2   7      234.43      228.59      3.03 o
   1   2   7      121.26      106.34      1.60 o
   2   2   7       59.98       54.22      1.16 o
   3   2   7      191.59      188.41      2.67 o
   4   2   7        9.72        9.77      0.68 o
   5   2   7      588.57      589.19      7.61 o
   6   2   7       38.04       33.18      1.36 o
   7   2   7       13.86       12.57      1.01 o
   8   2   7       27.34       18.40      1.35 o
   9   2   7       45.90       44.46      2.28 o
  10   2   7        9.20        7.31      1.34 o
  11   2   7       13.11       11.16      1.91 o
  -5   3   7        0.86        0.72      1.71 o
  -4   3   7        8.09       11.41      1.99 o
  -3   3   7      237.66      238.89      4.70 o
  -2   3   7       22.03       22.68      1.60 o
  -1   3   7      161.04      154.00      2.90 o
   0   3   7       33.15       28.94      1.84 o
   1   3   7      140.27      138.30      2.25 o
   2   3   7       69.38       59.95      2.01 o
   3   3   7        8.24        8.80      1.03 o
   4   3   7     1005.55     1014.71     10.11 o
   5   3   7      203.05      206.00      2.53 o
   6   3   7       23.88       24.26      1.16 o
   7   3   7        0.94       -0.93      0.88 o
   8   3   7       12.24        6.81      1.16 o
   9   3   7       48.26       51.95      2.55 o
  10   3   7        6.03        4.80      1.47 o
  11   3   7        0.57        1.96      1.90 o
  -5   4   7      118.59      134.76      4.79 o
  -4   4   7       25.28       25.96      2.44 o
  -3   4   7        6.06        5.61      1.50 o
  -2   4   7       86.18       92.49      3.15 o
  -1   4   7        1.60        0.62      1.00 o
   0   4   7       21.94       20.23      1.23 o
   1   4   7      125.23      133.23      2.21 o
   2   4   7       14.98       12.54      1.25 o
   3   4   7      836.52      842.65      9.22 o
   4   4   7      235.61      242.37      3.95 o
   5   4   7      575.22      552.22      4.80 o
   6   4   7        0.03        0.03      0.56 o
   7   4   7      165.32      161.50      2.78 o
   8   4   7       35.83       35.64      1.53 o
   9   4   7       15.91       16.17      2.02 o
  10   4   7        4.43        1.25      1.74 o
  11   4   7        4.51        2.43      2.18 o
  -4   5   7        0.58       -0.07      2.03 o
  -3   5   7        1.81        1.93      1.53 o
  -2   5   7       38.49       36.37      2.42 o
  -1   5   7        5.88        2.75      1.31 o
   0   5   7       11.41       10.04      1.12 o
   1   5   7        0.09       -0.83      0.56 o
   2   5   7       35.12       33.80      2.34 o
   3   5   7      287.45      299.54      4.66 o
   4   5   7      710.33      716.47      7.43 o
   5   5   7      151.63      159.10      2.87 o
   6   5   7        6.67        4.45      0.75 o
   7   5   7       55.47       56.00      1.72 o
   8   5   7       16.15       18.96      1.22 o
   9   5   7       82.07       85.05      3.42 o
  10   5   7        3.20        2.66      1.93 o
  11   5   7        7.01        5.01      2.87 o
  -3   6   7        4.31        3.13      1.90 o
  -2   6   7        1.16       -2.71      1.81 o
  -1   6   7       23.31       22.35      2.72 o
   0   6   7       69.11       64.30      3.37 o
   1   6   7        4.11        3.52      1.16 o
   2   6   7      241.44      220.48      3.99 o
   3   6   7      229.24      235.76      4.19 o
   4   6   7      127.73      114.78      2.58 o
   5   6   7       81.81       78.48      2.49 o
   6   6   7       37.39       38.95      2.62 o
   7   6   7        2.89        0.48      0.79 o
   8   6   7        7.59        8.38      0.94 o
   9   6   7        0.40        0.96      1.55 o
  10   6   7        0.74       -0.21      1.79 o
  -3   7   7        6.65        8.72      3.03 o
  -2   7   7        2.70       -1.02      1.96 o
  -1   7   7        5.74        2.67      1.94 o
   0   7   7       14.64       12.96      2.09 o
   1   7   7      185.84      207.24      5.79 o
   2   7   7       24.43       22.67      1.93 o
   3   7   7      199.87      209.17      3.72 o
   4   7   7       22.00       20.17      2.02 o
   5   7   7       42.73       36.53      1.95 o
   6   7   7       37.49       33.27      1.80 o
   7   7   7        3.60        1.85      0.86 o
   8   7   7       10.91        5.94      1.82 o
   9   7   7        5.15        3.97      1.75 o
  10   7   7        4.82        4.18      2.06 o
  -2   8   7       32.63       44.33      7.49 o
  -1   8   7       16.85       21.46      2.97 o
   0   8   7       11.28       12.20      2.67 o
   1   8   7       19.03       22.68      2.84 o
   2   8   7      348.60      344.09      7.82 o
   3   8   7        3.48        1.55      1.24 o
   4   8   7       24.89       27.23      2.22 o
   5   8   7        0.49       -0.18      1.11 o
   6   8   7        4.85        9.09      1.43 o
   7   8   7      100.74      115.61      3.25 o
   8   8   7       35.56       41.96      7.40 o
   9   8   7        0.54        1.12      2.57 o
  10   8   7       10.95        4.30      3.74 o
  -1   9   7        0.01        1.05      2.89 o
   0   9   7       13.27       11.11      2.77 o
   1   9   7      106.29      122.30      5.19 o
   2   9   7       10.38        8.07      2.03 o
   3   9   7       60.84       59.33      3.88 o
   4   9   7        1.04        1.96      1.48 o
   5   9   7       15.29       13.98      1.78 o
   6   9   7      105.13      117.53      3.61 o
   7   9   7        2.56        4.74      1.94 o
   8   9   7       30.88       36.96      5.57 o
   9   9   7       58.06       63.36      6.39 o
   1  10   7       30.37       30.49      3.49 o
   2  10   7       65.78       59.92      5.48 o
   3  10   7        0.01        3.85      2.06 o
   4  10   7        1.99        0.25      1.40 o
   5  10   7        2.19        1.19      1.51 o
   6  10   7        2.17        5.42      1.54 o
   7  10   7       42.75       41.29      3.31 o
   8  10   7       27.42       30.74      4.87 o
   3  11   7        0.14        1.66      1.81 o
   4  11   7        0.27        1.37      2.16 o
   5  11   7       32.94       39.25      2.78 o
   6  11   7        8.71        6.25      2.22 o
  -1  -8   8        0.43       25.76     14.71 o
   0  -8   8        2.23        0.26      2.75 o
   1  -8   8        0.66       -2.76      3.64 o
   2  -8   8       34.58       34.90      3.86 o
   3  -8   8        7.44        5.86      2.10 o
  -2  -7   8        0.45       -2.55      1.99 o
  -1  -7   8        0.90        8.02      7.39 o
   0  -7   8        0.71       -2.64      2.61 o
   1  -7   8       12.63       13.80      5.97 o
   2  -7   8        0.23        1.51      2.10 o
   3  -7   8        5.74        6.46      1.58 o
   4  -7   8        1.31       -1.49      1.70 o
   5  -7   8        0.18       -1.73      1.40 o
  -3  -6   8        0.96        1.78      6.64 o
  -2  -6   8        1.93        0.68      2.46 o
  -1  -6   8        0.80       -0.93      2.18 o
   0  -6   8        0.32       -0.82      2.38 o
   1  -6   8       39.19       39.01      3.12 o
   2  -6   8        1.12        2.05      2.09 o
   3  -6   8       12.46       14.51      2.08 o
   4  -6   8        0.38       -1.97      1.45 o
   5  -6   8        0.05        1.75      1.54 o
   6  -6   8        0.70       -1.11      1.39 o
  -4  -5   8       17.67       27.04      6.32 o
  -3  -5   8        0.84        1.19      2.57 o
  -2  -5   8        2.96        1.11      1.57 o
  -1  -5   8        1.12       -0.30      1.51 o
   0  -5   8       32.09       25.63      5.12 o
   1  -5   8       24.51       22.02      2.39 o
   2  -5   8       81.78       81.72      3.94 o
   3  -5   8       33.42       34.44      2.43 o
   4  -5   8       20.26       19.57      2.12 o
   5  -5   8        0.07       -0.57      1.46 o
   6  -5   8        5.91        5.41      1.68 o
   7  -5   8        8.37        9.53      2.32 o
  -4  -4   8        6.23        6.95      2.54 o
  -3  -4   8        0.36        0.38      1.40 o
  -2  -4   8       54.82       52.11      4.07 o
  -1  -4   8        0.16       -0.32      1.86 o
   0  -4   8       22.38       18.36      1.91 o
   1  -4   8        4.69        6.36      1.46 o
   2  -4   8        1.28        0.29      1.35 o
   3  -4   8        2.72        2.07      2.97 o
   4  -4   8       21.57       16.26      2.23 o
   5  -4   8       46.60       46.79      2.71 o
   6  -4   8       24.73       20.83      2.80 o
   7  -4   8        1.47       -1.42      1.79 o
   8  -4   8       31.80       31.27      2.98 o
  -5  -3   8       11.56       12.00      6.45 o
  -4  -3   8       11.11       10.01      4.49 o
  -3  -3   8       58.83       55.46      4.83 o
  -2  -3   8       18.16       19.09      3.29 o
  -1  -3   8        3.15        2.23      1.52 o
   0  -3   8      111.86      103.49      4.28 o
   1  -3   8      216.66      205.92      4.27 o
   2  -3   8       23.37       22.90      1.92 o
   3  -3   8       54.26       54.48      2.56 o
   4  -3   8       20.70       18.75      1.83 o
   5  -3   8       14.22       15.85      1.83 o
   6  -3   8       57.04       56.84      2.75 o
   7  -3   8       25.45       26.10      2.51 o
   8  -3   8        3.63        4.71      1.81 o
   9  -3   8        1.33        0.02      2.01 o
  -5  -2   8        0.11       -1.27      1.63 o
  -4  -2   8        6.05        4.16      2.10 o
  -3  -2   8        3.30        1.13      2.24 o
  -2  -2   8       87.57       76.70      2.43 o
  -1  -2   8      209.10      234.92      4.73 o
   0  -2   8       91.68       93.92      3.47 o
   1  -2   8       35.96       32.30      1.77 o
   2  -2   8        0.24        0.11      0.98 o
   3  -2   8       49.88       51.01      1.83 o
   4  -2   8       32.89       33.22      2.06 o
   5  -2   8       76.18       73.53      3.33 o
   6  -2   8       66.62       66.97      2.77 o
   7  -2   8        6.59        8.54      1.67 o
   8  -2   8       10.81       11.41      1.90 o
   9  -2   8        1.50        1.38      1.74 o
  -5  -1   8        0.21        2.77      2.36 o
  -4  -1   8        4.02        2.70      1.60 o
  -3  -1   8       12.11       12.37      1.64 o
  -2  -1   8        3.53       -0.76      0.93 o
  -1  -1   8        0.06       -1.06      0.97 o
   0  -1   8       95.29       98.63      3.08 o
   1  -1   8       14.20       15.37      1.41 o
   2  -1   8        0.05       -0.10      0.85 o
   3  -1   8      138.23      132.23      2.91 o
   4  -1   8        0.36       -0.34      0.76 o
   5  -1   8        0.07       -1.17      0.88 o
   6  -1   8      299.44      314.73      4.55 o
   7  -1   8      210.02      210.70      4.96 o
   8  -1   8       23.08       19.90      2.22 o
   9  -1   8        0.35       -0.22      1.37 o
  10  -1   8       33.24       30.22      2.67 o
  -5   0   8       30.82       29.23      3.40 o
  -4   0   8        0.30        0.11      1.84 o
  -3   0   8        1.86        0.38      0.91 o
  -2   0   8       43.40       41.63      1.99 o
  -1   0   8       32.07       29.68      1.70 o
   0   0   8       34.38       38.83      1.65 o
   1   0   8        1.36        0.28      0.60 o
   2   0   8        5.55        3.37      1.24 o
   3   0   8      179.83      183.23      3.29 o
   4   0   8        7.60        4.42      0.87 o
   5   0   8       34.20       32.18      1.58 o
   6   0   8       32.95       28.50      1.44 o
   7   0   8       19.46       21.45      1.67 o
   8   0   8        3.27        3.00      1.18 o
   9   0   8       10.53       10.92      1.78 o
  10   0   8        7.08        8.54      1.79 o
  -5   1   8        9.57       15.49      3.60 o
  -4   1   8       16.86       23.11      3.19 o
  -3   1   8      150.43      160.85      3.52 o
  -2   1   8        7.65       10.34      1.16 o
  -1   1   8       26.97       23.43      1.48 o
   0   1   8       17.28       11.77      1.32 o
   1   1   8      198.99      188.60      3.68 o
   2   1   8       16.32       14.32      0.98 o
   3   1   8        3.99        4.14      0.48 o
   4   1   8       53.33       53.16      1.63 o
   5   1   8       27.11       24.77      1.37 o
   6   1   8      381.23      386.85      4.48 o
   7   1   8      189.06      181.53      3.79 o
   8   1   8       14.84       11.04      1.27 o
   9   1   8      104.21      101.58      3.17 o
  10   1   8        1.40        2.78      1.60 o
  -4   2   8        7.93        9.78      1.52 o
  -3   2   8        6.58        7.09      1.46 o
  -2   2   8        7.19        7.77      1.70 o
  -1   2   8        7.11        9.13      1.16 o
   0   2   8        7.65        7.36      0.93 o
   1   2   8       15.26       17.34      1.31 o
   2   2   8       63.38       57.42      1.38 o
   3   2   8      406.49      387.82      4.34 o
   4   2   8       70.84       75.32      2.68 o
   5   2   8      162.48      152.22      3.25 o
   6   2   8        2.91        3.31      0.81 o
   7   2   8       47.32       42.25      1.84 o
   8   2   8      204.10      210.63      4.11 o
   9   2   8        6.37        5.25      1.17 o
  10   2   8       25.78       28.56      1.85 o
  -4   3   8        3.93        2.92      2.28 o
  -3   3   8       83.31       93.31      3.83 o
  -2   3   8       15.09       15.28      1.72 o
  -1   3   8       76.90       81.09      2.41 o
   0   3   8        1.53       -0.01      0.71 o
   1   3   8      134.39      126.30      3.13 o
   2   3   8        0.22       -0.39      0.81 o
   3   3   8        2.85        2.48      0.90 o
   4   3   8      313.34      303.27      4.62 o
   5   3   8        6.21        4.89      1.11 o
   6   3   8       69.10       60.43      1.84 o
   7   3   8        3.67        2.45      0.97 o
   8   3   8       75.17       75.04      2.69 o
   9   3   8      100.36      102.15      3.76 o
  10   3   8       78.29       78.78      3.16 o
  -4   4   8        1.14        2.93      1.92 o
  -3   4   8       13.12       15.15      2.18 o
  -2   4   8        7.53        8.74      1.88 o
  -1   4   8       20.46       21.63      2.09 o
   0   4   8       18.39       14.71      1.58 o
   1   4   8       55.90       55.23      2.29 o
   2   4   8        1.11       -0.45      0.79 o
   3   4   8        3.43        3.75      1.04 o
   4   4   8      215.30      212.24      3.94 o
   5   4   8      320.64      316.51      4.34 o
   6   4   8       37.83       31.25      2.00 o
   7   4   8        6.65        6.24      1.17 o
   8   4   8       43.30       49.01      2.10 o
   9   4   8       14.52       10.99      1.38 o
  10   4   8        7.77        6.27      2.20 o
  -3   5   8        1.86        2.79      2.32 o
  -2   5   8       25.11       25.29      2.32 o
  -1   5   8        1.46       -1.55      1.39 o
   0   5   8       63.79       59.41      2.70 o
   1   5   8       29.43       26.33      1.86 o
   2   5   8        1.17        0.42      0.87 o
   3   5   8      208.87      200.43      3.95 o
   4   5   8      208.77      214.11      4.02 o
   5   5   8       34.54       31.57      1.91 o
   6   5   8       18.38       16.16      1.39 o
   7   5   8        0.13       -0.55      0.86 o
   8   5   8       33.97       28.81      1.73 o
   9   5   8       35.51       38.14      3.44 o
  10   5   8       24.49       25.18      3.44 o
  -3   6   8       19.35       24.50      3.49 o
  -2   6   8       18.56       18.46      3.74 o
  -1   6   8       25.64       21.85      2.84 o
   0   6   8      100.71      101.62      4.06 o
   1   6   8       20.57       17.55      1.65 o
   2   6   8       64.64       56.94      2.50 o
   3   6   8       15.03       14.25      1.47 o
   4   6   8      151.10      143.96      3.10 o
   5   6   8      182.11      171.03      3.70 o
   6   6   8        1.25        0.67      0.85 o
   7   6   8       19.80       17.50      1.53 o
   8   6   8        0.58        0.15      0.83 o
   9   6   8       11.58       10.70      2.06 o
  10   6   8        0.97       -0.02      1.83 o
  -2   7   8       39.74       45.89      4.12 o
  -1   7   8       20.03       21.40      2.83 o
   0   7   8        2.66        3.55      1.91 o
   1   7   8       72.93       86.73      3.33 o
   2   7   8       84.24       96.24      3.16 o
   3   7   8      281.82      298.68      5.19 o
   4   7   8       13.84        8.34      1.29 o
   5   7   8       14.66        9.18      1.28 o
   6   7   8       84.31       81.83      2.68 o
   7   7   8        0.00       -0.56      0.92 o
   8   7   8      103.76      104.40      2.76 o
   9   7   8        0.39        0.76      1.61 o
  10   7   8       20.62       18.72      2.98 o
  -1   8   8        1.12        1.97      4.20 o
   0   8   8        3.23        6.90      2.43 o
   1   8   8       11.50       11.47      2.24 o
   2   8   8      166.86      178.51      5.34 o
   3   8   8       12.28       13.52      1.83 o
   4   8   8       36.46       29.29      2.62 o
   5   8   8       21.75       32.45      2.37 o
   6   8   8       54.87       51.58      2.69 o
   7   8   8       63.37       71.36      2.95 o
   8   8   8       33.00       33.71      7.99 o
   9   8   8       24.87       28.42      4.92 o
   0   9   8       18.64       16.60      3.00 o
   1   9   8        3.06       -0.47      3.00 o
   2   9   8       14.95       20.66      3.50 o
   3   9   8       77.87       85.98      3.75 o
   4   9   8        4.58        1.70      1.37 o
   5   9   8       48.98       48.97      3.01 o
   6   9   8       34.43       35.96      2.72 o
   7   9   8       27.13       26.19      2.95 o
   8   9   8       33.60       26.88      4.53 o
   2  10   8       12.53        4.95      2.47 o
   3  10   8        2.75        1.40      1.61 o
   4  10   8       22.82       26.29      2.55 o
   5  10   8        0.09        3.19      1.66 o
   6  10   8       86.60       92.73      4.48 o
   7  10   8        0.00        0.74      1.86 o
   0  -7   9        0.21       -0.95      2.43 o
   1  -7   9        0.69       -2.75      1.83 o
   2  -7   9        0.06       -1.30      1.69 o
   3  -7   9       15.95       18.76      4.87 o
  -2  -6   9        8.22       10.68      2.99 o
  -1  -6   9        1.96        3.53      3.87 o
   0  -6   9        2.92       -0.62      1.91 o
   1  -6   9        0.76       -2.91      1.94 o
   2  -6   9        7.81        5.02      1.89 o
   3  -6   9       25.67       27.61      3.06 o
   4  -6   9        3.18        4.70      1.77 o
   5  -6   9       27.33       27.70      4.06 o
  -2  -5   9        0.84       -1.92      1.28 o
  -1  -5   9       14.19       14.25      2.02 o
   0  -5   9        1.20       -1.91      1.47 o
   1  -5   9        4.07       -1.33      4.51 o
   2  -5   9       39.34       33.39      5.49 o
   3  -5   9        0.06        1.06      1.74 o
   4  -5   9       68.17       82.74      3.60 o
   5  -5   9       12.01       11.81      3.23 o
   6  -5   9        3.17        1.87      1.85 o
  -3  -4   9        3.65        0.34      7.31 o
  -2  -4   9       20.27       23.57      2.92 o
  -1  -4   9        6.32        3.58      3.70 o
   0  -4   9        3.16        0.62      2.19 o
   1  -4   9       13.98        9.78      4.07 o
   2  -4   9        7.48        3.75      5.36 o
   3  -4   9      172.62      182.05      5.65 o
   4  -4   9       19.11       19.90      2.15 o
   5  -4   9        0.03       -1.33      3.00 o
   6  -4   9       13.09       13.14      2.00 o
   7  -4   9        3.87        2.57      1.88 o
  -3  -3   9        2.51        1.51      2.67 o
  -2  -3   9        8.00        7.04      1.64 o
  -1  -3   9        4.25        3.20      3.63 o
   0  -3   9        4.25        1.96      2.20 o
   1  -3   9        3.96        3.35      3.09 o
   2  -3   9        0.52       -1.26      1.25 o
   3  -3   9      119.20      122.58      3.51 o
   4  -3   9       41.10       35.98      2.21 o
   5  -3   9       38.29       38.39      2.42 o
   6  -3   9        4.80        5.77      1.57 o
   7  -3   9        8.52        6.31      2.00 o
   8  -3   9       34.13       38.43      3.12 o
  -4  -2   9       18.76       15.67      8.60 o
  -3  -2   9       10.32        7.70      5.00 o
  -2  -2   9        4.61       -0.14      2.51 o
  -1  -2   9        8.44        5.65      1.55 o
   0  -2   9       13.97        9.74      1.58 o
   1  -2   9        1.43       -1.10      1.67 o
   2  -2   9       28.64       27.85      1.89 o
   3  -2   9       92.20       83.87      2.96 o
   4  -2   9       12.90       11.93      1.31 o
   5  -2   9       12.58       15.56      1.55 o
   6  -2   9       80.89       82.21      3.07 o
   7  -2   9       34.36       32.64      2.53 o
   8  -2   9       44.37       47.27      3.14 o
   9  -2   9       20.73       24.39      2.94 o
  -4  -1   9       19.94       20.17      6.86 o
  -3  -1   9        1.76        0.90      4.23 o
  -2  -1   9        1.16       -2.28      1.52 o
  -1  -1   9        1.18       -1.40      1.27 o
   0  -1   9        8.03        9.64      1.98 o
   1  -1   9       26.06       27.15      2.12 o
   2  -1   9       59.32       59.73      2.48 o
   3  -1   9       48.10       41.89      2.06 o
   4  -1   9      100.28       83.26      2.33 o
   5  -1   9        1.38       -0.29      0.98 o
   6  -1   9       16.21       19.87      1.53 o
   7  -1   9       24.99       24.37      2.18 o
   8  -1   9       70.02       79.91      3.60 o
   9  -1   9       17.82       17.11      2.31 o
  -4   0   9        1.40        2.98      1.33 o
  -3   0   9       31.70       35.75      2.39 o
  -2   0   9        0.88       -2.06      1.38 o
  -1   0   9        0.13       -1.62      1.08 o
   0   0   9       43.45       37.12      2.23 o
   1   0   9        5.46        3.84      1.30 o
   2   0   9       89.52       81.32      2.83 o
   3   0   9        1.34        3.01      1.09 o
   4   0   9        0.54       -0.17      0.81 o
   5   0   9        7.72        7.60      1.13 o
   6   0   9        3.61        1.50      0.88 o
   7   0   9       60.47       62.44      2.48 o
   8   0   9        0.06       -1.36      1.16 o
   9   0   9        0.03        0.77      1.36 o
  -4   1   9       21.97       26.90      3.56 o
  -3   1   9        0.01        0.83      2.29 o
  -2   1   9        3.84        2.80      1.36 o
  -1   1   9       79.27       82.52      2.61 o
   0   1   9       64.98       67.87      2.82 o
   1   1   9      433.44      427.33      6.31 o
   2   1   9       41.46       36.59      2.14 o
   3   1   9      107.72      108.17      2.79 o
   4   1   9        3.46        4.31      1.14 o
   5   1   9       27.16       26.78      1.50 o
   6   1   9      246.13      257.40      4.01 o
   7   1   9        6.77        4.30      1.10 o
   8   1   9        0.05       -1.32      1.09 o
   9   1   9        5.79        6.32      2.26 o
  10   1   9        0.01        0.94      1.87 o
  -3   2   9        5.26        3.54      1.53 o
  -2   2   9        6.26        4.15      1.68 o
  -1   2   9       10.04       11.14      1.82 o
   0   2   9      124.39      123.90      3.50 o
   1   2   9      208.29      220.07      4.36 o
   2   2   9        9.21        5.06      1.12 o
   3   2   9      167.88      166.42      3.41 o
   4   2   9       40.19       37.26      1.89 o
   5   2   9        7.14        5.77      1.17 o
   6   2   9      103.34      104.88      3.45 o
   7   2   9       58.11       55.96      2.70 o
   8   2   9        6.06        6.08      1.94 o
   9   2   9        9.20        7.76      1.68 o
  10   2   9       15.05       16.72      2.63 o
  -3   3   9        3.53        2.13      3.21 o
  -2   3   9        1.21        0.76      1.78 o
  -1   3   9        6.97       11.04      1.99 o
   0   3   9      469.37      480.16      7.04 o
   1   3   9       89.96       83.81      2.89 o
   2   3   9        1.25        0.73      1.02 o
   3   3   9        0.41        0.69      0.99 o
   4   3   9       23.84       28.50      1.83 o
   5   3   9      110.68      114.67      3.01 o
   6   3   9      135.55      134.89      3.35 o
   7   3   9       13.86       11.22      1.53 o
   8   3   9        8.07        5.53      1.28 o
   9   3   9       18.71       16.40      3.51 o
  10   3   9        0.76        1.27      3.66 o
  -3   4   9       23.21       28.24      3.41 o
  -2   4   9        5.98        5.60      2.69 o
  -1   4   9      120.61      131.86      5.78 o
   0   4   9        5.02        4.12      1.39 o
   1   4   9      182.90      194.09      4.40 o
   2   4   9       24.75       22.71      1.71 o
   3   4   9        5.91        5.73      1.12 o
   4   4   9        0.01       -0.93      1.03 o
   5   4   9       12.32       12.24      1.45 o
   6   4   9      194.11      214.75      4.24 o
   7   4   9        4.06        3.59      1.08 o
   8   4   9       18.51       21.47      1.71 o
   9   4   9        0.89        1.13      1.51 o
  10   4   9       12.03        9.82      3.93 o
  -2   5   9        5.52        4.05      1.92 o
  -1   5   9        8.51       10.56      1.88 o
   0   5   9      216.29      220.03      4.84 o
   1   5   9        0.88        2.06      1.19 o
   2   5   9        2.24        0.86      1.20 o
   3   5   9       39.67       35.63      2.01 o
   4   5   9        0.50       -0.63      1.02 o
   5   5   9       57.65       47.82      2.37 o
   6   5   9        7.41        6.16      1.33 o
   7   5   9        0.78        1.53      1.00 o
   8   5   9       71.42       64.04      2.46 o
   9   5   9        0.14       -0.09      1.01 o
  10   5   9       12.29       13.71      2.52 o
  -1   6   9       33.39       32.96      2.76 o
   0   6   9        0.49        0.81      1.38 o
   1   6   9      160.36      160.07      4.02 o
   2   6   9        2.42        2.06      1.14 o
   3   6   9       32.49       33.63      2.22 o
   4   6   9      167.85      167.91      4.38 o
   5   6   9        2.07        2.23      1.09 o
   6   6   9       12.55       11.79      1.51 o
   7   6   9       65.59       62.59      2.58 o
   8   6   9        2.17        2.24      1.10 o
   9   6   9        2.18       -0.11      1.70 o
  10   6   9       13.84       15.93      2.86 o
  -1   7   9       16.22       25.04      2.71 o
   0   7   9       22.48       20.87      2.30 o
   1   7   9        3.67        5.54      1.43 o
   2   7   9        7.58       11.77      1.84 o
   3   7   9       64.54       69.26      4.77 o
   4   7   9       19.74       21.01      1.94 o
   5   7   9        0.11       -0.07      1.08 o
   6   7   9       98.84      105.02      3.13 o
   7   7   9        6.99        7.64      1.37 o
   8   7   9       59.98       68.50      3.33 o
   9   7   9       30.64       29.28      3.20 o
   0   8   9        7.65        8.15      2.26 o
   1   8   9       19.95       18.83      2.23 o
   2   8   9        0.59        0.41      1.42 o
   3   8   9       73.95       72.77      4.03 o
   4   8   9       54.32       51.16      2.98 o
   5   8   9        3.52        4.36      1.66 o
   6   8   9        0.25        0.18      1.32 o
   7   8   9       30.82       33.54      2.43 o
   8   8   9        0.00        1.42      1.50 o
   9   8   9       12.85       19.18      4.71 o
   2   9   9       10.34       10.78      2.42 o
   3   9   9        1.63        2.89      1.90 o
   4   9   9       10.27       15.84      2.31 o
   5   9   9        8.77        7.36      1.73 o
   6   9   9       52.34       47.20      3.71 o
   7   9   9        2.38        2.35      1.40 o
   2  -6  10        2.85       -1.96      2.34 o
   0  -5  10        3.09        0.14      2.10 o
   1  -5  10        1.26        0.12      1.71 o
   2  -5  10        0.51       -0.32      1.65 o
   3  -5  10        9.48        7.35      6.59 o
   4  -5  10        0.93       -1.43      1.71 o
   5  -5  10        3.44        5.12      1.88 o
  -1  -4  10        3.86        1.50      2.32 o
   0  -4  10        1.05       -1.45      1.74 o
   1  -4  10        2.81        0.56      1.62 o
   2  -4  10        3.08       -1.68      4.90 o
   3  -4  10        0.18       -5.11      3.41 o
   4  -4  10        1.25        2.37      1.85 o
   5  -4  10       17.30       17.55      2.97 o
   6  -4  10        0.03       -2.02      1.53 o
  -2  -3  10        8.64        1.99      3.29 o
  -1  -3  10        4.81        0.49      2.27 o
   0  -3  10        3.81        0.05      2.09 o
   1  -3  10        0.48       -2.72      2.76 o
   2  -3  10        0.08       -2.71      1.92 o
   3  -3  10       12.35       13.02      1.88 o
   4  -3  10       10.69        7.82      1.86 o
   5  -3  10        6.62        6.66      1.70 o
   6  -3  10        0.11       -1.75      1.94 o
   7  -3  10       18.71       22.16      2.43 o
  -2  -2  10        0.00       -1.98      1.43 o
  -1  -2  10        0.06       -2.06      1.37 o
   0  -2  10        1.03       -1.95      2.27 o
   1  -2  10       10.11        8.71      3.07 o
   2  -2  10       57.63       62.37      4.29 o
   3  -2  10        3.67        1.13      1.47 o
   4  -2  10        1.89       -0.15      1.51 o
   5  -2  10        6.73        5.96      1.45 o
   6  -2  10       12.38       11.30      1.79 o
   7  -2  10       20.34       22.65      2.42 o
   8  -2  10        0.33       -2.10      2.10 o
  -2  -1  10        2.34        0.97      1.82 o
  -1  -1  10        1.86        0.97      2.58 o
   0  -1  10        0.46       -0.79      2.20 o
   1  -1  10       19.56       19.32      2.02 o
   2  -1  10       55.01       50.08      3.04 o
   3  -1  10      118.82      119.98      3.76 o
   4  -1  10        7.13       13.16      1.64 o
   5  -1  10        4.23        2.32      1.28 o
   6  -1  10       24.78       28.62      2.11 o
   7  -1  10        6.88        5.21      2.07 o
   8  -1  10       23.74       27.04      3.47 o
  -2   0  10        4.43        2.29      1.58 o
  -1   0  10        0.32       -0.32      1.52 o
   0   0  10       16.72       17.31      1.90 o
   1   0  10        3.54        1.52      1.33 o
   2   0  10       59.69       53.89      2.73 o
   3   0  10        2.77        4.34      1.53 o
   4   0  10       42.35       41.87      4.22 o
   5   0  10      144.90      168.97      4.06 o
   6   0  10       13.93       14.13      1.81 o
   7   0  10        0.04       -0.22      1.33 o
   8   0  10       30.78       30.46      3.19 o
   9   0  10       12.22       11.75      2.42 o
  -2   1  10        0.97       -0.57      2.42 o
  -1   1  10        3.43        1.48      2.29 o
   0   1  10       13.11       14.39      1.81 o
   1   1  10        0.00       -0.37      1.10 o
   2   1  10        2.08       -1.18      1.26 o
   3   1  10      151.31      141.77      3.87 o
   4   1  10        4.71        5.94      1.16 o
   5   1  10       78.51       81.03      3.22 o
   6   1  10        6.58        5.76      1.46 o
   7   1  10       55.90       59.01      2.68 o
   8   1  10        5.66        4.46      1.67 o
   9   1  10       37.13       40.10      3.57 o
  -2   2  10        3.95        3.30      2.79 o
  -1   2  10        5.26        5.01      1.68 o
   0   2  10       13.63       12.38      1.80 o
   1   2  10       10.68        8.72      1.50 o
   2   2  10       21.15       13.02      1.64 o
   3   2  10       16.02       14.31      1.57 o
   4   2  10        0.65        0.36      1.08 o
   5   2  10       12.76       14.19      1.47 o
   6   2  10       36.43       38.58      2.32 o
   7   2  10        1.55        1.98      1.31 o
   8   2  10       40.21       39.63      2.97 o
   9   2  10        2.70        3.21      1.99 o
  -2   3  10       12.66       11.77      2.52 o
  -1   3  10        0.18       -0.69      1.64 o
   0   3  10       28.49       27.91      2.43 o
   1   3  10       46.64       51.22      2.70 o
   2   3  10       21.98       18.15      1.80 o
   3   3  10       23.80       17.73      1.71 o
   4   3  10        5.04        3.14      1.10 o
   5   3  10       24.93       26.07      2.21 o
   6   3  10        3.65        1.27      1.25 o
   7   3  10        3.84        4.94      1.33 o
   8   3  10       10.95       11.61      1.74 o
   9   3  10       18.00       20.79      2.16 o
  -1   4  10       21.62       25.41      2.80 o
   0   4  10        2.19        2.68      1.36 o
   1   4  10       19.70       19.74      1.88 o
   2   4  10        3.78        4.38      1.21 o
   3   4  10       11.48       11.67      1.50 o
   4   4  10        1.32        0.18      1.14 o
   5   4  10       95.21       93.26      3.57 o
   6   4  10       46.97       51.30      2.56 o
   7   4  10       14.29       17.70      1.67 o
   8   4  10        1.10       -0.48      1.19 o
   9   4  10       16.61       18.83      1.78 o
  -1   5  10       13.86       18.74      2.47 o
   0   5  10       84.04       79.71      3.57 o
   1   5  10       38.43       32.31      2.27 o
   2   5  10       11.12       12.00      1.56 o
   3   5  10       30.99       28.14      2.15 o
   4   5  10       23.77       18.99      2.15 o
   5   5  10        0.31        1.04      1.10 o
   6   5  10       11.63        8.94      1.42 o
   7   5  10        0.18       -0.78      0.97 o
   8   5  10       31.56       25.78      2.00 o
   9   5  10        4.49        6.13      1.39 o
   0   6  10        9.27       11.91      2.08 o
   1   6  10       12.72       14.68      2.05 o
   2   6  10        0.34       -1.32      1.39 o
   3   6  10        3.45        3.14      1.97 o
   4   6  10        0.96       -1.71      1.38 o
   5   6  10      116.12      125.84      3.80 o
   6   6  10        5.08        3.81      1.17 o
   7   6  10        5.47        7.96      1.44 o
   8   6  10        2.32        2.56      1.20 o
   9   6  10        7.77        7.46      2.01 o
   1   7  10        8.15        7.13      2.13 o
   2   7  10       13.60       14.86      3.29 o
   3   7  10        0.08        0.13      1.53 o
   4   7  10       16.15       14.77      2.00 o
   5   7  10        1.30        0.91      1.28 o
   6   7  10       47.13       51.57      2.60 o
   7   7  10        0.12        0.28      1.14 o
   8   7  10        3.75        1.22      1.16 o
   2   8  10       47.72       47.55      3.88 o
   3   8  10       13.58       14.45      2.78 o
   4   8  10        1.87       -0.36      1.61 o
   5   8  10       16.54       14.79      2.19 o
   6   8  10        2.05        2.80      1.55 o
   7   8  10        2.38        0.47      2.00 o
   5   9  10       19.77       23.69      2.66 o
   1  -4  11        2.93        1.81      2.33 o
   2  -4  11        8.84        9.04      2.06 o
   3  -4  11        2.67        0.04      2.17 o
   4  -4  11       36.10       32.06      3.83 o
   0  -3  11        1.77        0.20      1.78 o
   1  -3  11       27.67       29.53      6.74 o
   2  -3  11        3.24        0.27      1.64 o
   3  -3  11        9.08        8.58      2.62 o
   4  -3  11       13.21        9.39      2.32 o
   5  -3  11       54.67       58.31      5.97 o
   6  -3  11        0.72       -0.80      1.85 o
   0  -2  11       54.39       67.54      6.62 o
   1  -2  11        2.62        1.54      2.55 o
   2  -2  11        1.91       -1.43      1.52 o
   3  -2  11       38.03       43.32      2.95 o
   4  -2  11       18.49       18.08      2.07 o
   5  -2  11        5.60        9.20      2.01 o
   6  -2  11        0.91       -0.50      2.19 o
   7  -2  11        2.81        1.94      1.95 o
  -1  -1  11       16.09       16.44      2.93 o
   0  -1  11       15.95       20.65      2.41 o
   1  -1  11        4.86        4.61      1.77 o
   2  -1  11        8.29        5.42      1.58 o
   3  -1  11        3.62        1.87      1.81 o
   4  -1  11       52.50       65.70      6.06 o
   5  -1  11       10.46       14.11      1.87 o
   6  -1  11        7.41        8.05      1.85 o
   7  -1  11        1.00        0.90      2.17 o
  -1   0  11       12.13       13.26      2.46 o
   0   0  11       22.64       22.74      2.61 o
   1   0  11        0.01       -1.88      1.25 o
   2   0  11        0.28       -1.68      1.26 o
   3   0  11       34.85       30.62      2.46 o
   4   0  11        6.98        6.55      1.86 o
   5   0  11       36.30       41.08      3.78 o
   6   0  11        0.39       -1.31      1.03 o
   7   0  11       14.32       14.75      2.62 o
   8   0  11       31.29       30.82      3.39 o
  -1   1  11        1.56        0.15      1.73 o
   0   1  11        0.64       -0.29      1.56 o
   1   1  11        1.12        0.99      1.48 o
   2   1  11       72.76       70.91      3.12 o
   3   1  11        0.24       -1.72      1.19 o
   4   1  11       24.02       27.79      2.42 o
   5   1  11        3.36        3.78      1.47 o
   6   1  11       27.97       19.82      3.30 o
   7   1  11       14.50       15.52      2.30 o
   8   1  11        0.38        1.13      1.79 o
  -1   2  11        5.18        2.41      2.65 o
   0   2  11        6.12        4.71      1.84 o
   1   2  11       11.49       10.90      1.98 o
   2   2  11       49.21       60.09      2.95 o
   3   2  11       17.37       22.03      2.00 o
   4   2  11       68.42       78.61      3.24 o
   5   2  11        7.89        6.56      2.07 o
   6   2  11        7.55        9.73      1.61 o
   7   2  11        4.55        6.37      1.44 o
   8   2  11       65.85       73.21      3.56 o
   9   2  11        0.68        4.01      5.05 o
   0   3  11        3.03        0.95      1.65 o
   1   3  11       22.84       19.59      2.74 o
   2   3  11       71.77       77.57      3.18 o
   3   3  11       83.61       96.55      3.40 o
   4   3  11       68.10       71.84      2.96 o
   5   3  11       34.60       35.92      2.58 o
   6   3  11        4.50        5.31      1.36 o
   7   3  11       25.86       28.76      2.22 o
   8   3  11       62.74       78.32      4.30 o
   9   3  11       33.93       42.58      3.15 o
   0   4  11        0.10       -0.31      1.80 o
   1   4  11        3.94        0.43      1.58 o
   2   4  11       99.35      116.73      4.78 o
   3   4  11        5.98        5.83      1.47 o
   4   4  11       65.09       64.06      3.87 o
   5   4  11       49.82       56.28      3.71 o
   6   4  11        4.49        1.45      1.32 o
   7   4  11       75.88       82.86      3.15 o
   8   4  11        6.79        8.89      1.94 o
   9   4  11       63.28       72.45      4.91 o
   1   5  11        0.09       -0.24      1.46 o
   2   5  11        1.28        1.61      1.92 o
   3   5  11       24.60       24.82      3.24 o
   4   5  11       33.89       37.38      2.89 o
   5   5  11       10.59       12.79      1.92 o
   6   5  11       52.07       57.77      3.23 o
   7   5  11        0.00        1.14      1.21 o
   8   5  11      125.83      138.04      3.77 o
   2   6  11        1.79        3.18      1.88 o
   3   6  11        0.71       -0.05      1.67 o
   4   6  11        1.26       -0.62      1.31 o
   5   6  11       49.13       54.24      2.88 o
   6   6  11        0.06        0.25      1.31 o
   7   6  11       53.69       65.38      3.05 o
   8   6  11        9.79        7.37      1.53 o
   3   7  11        9.54       13.10      2.54 o
   4   7  11        3.74        5.00      2.27 o
   5   7  11        3.38        3.92      1.89 o
   6   7  11       30.44       26.58      2.20 o
   7   7  11       21.58       20.42      2.85 o
   3  -2  12        0.08       -1.27      2.17 o
   4  -2  12       12.63       12.88      2.00 o
   2  -1  12        0.15       -0.23      1.65 o
   3  -1  12       23.07       26.72      2.58 o
   4  -1  12       24.46       23.91      4.67 o
   5  -1  12        4.58        4.67      2.56 o
   6  -1  12        6.35        2.96      2.15 o
   1   0  12        1.83       -0.01      2.01 o
   2   0  12        1.38        2.24      1.56 o
   3   0  12        9.00        8.56      1.96 o
   4   0  12        3.34        0.80      1.48 o
   5   0  12       14.69       16.30      3.05 o
   6   0  12        3.83        1.64      2.72 o
   1   1  12        2.78        1.60      1.52 o
   2   1  12        0.47       -1.08      1.69 o
   3   1  12       17.32       19.61      2.15 o
   4   1  12        3.81        1.16      1.67 o
   5   1  12        2.79        1.80      1.69 o
   6   1  12        2.08        0.17      1.99 o
   7   1  12       26.61       31.56      2.69 o
   1   2  12        0.59        1.47      1.48 o
   2   2  12        9.94        6.85      1.95 o
   3   2  12        0.35       -1.16      1.44 o
   4   2  12        0.19       -0.60      1.39 o
   5   2  12        0.69        2.04      1.64 o
   6   2  12        7.99        8.17      1.99 o
   7   2  12       20.56       25.63      2.28 o
   2   3  12        2.13        4.15      1.52 o
   3   3  12        1.53        1.35      1.27 o
   4   3  12        8.93       15.58      2.20 o
   5   3  12        3.26        3.12      1.84 o
   6   3  12       17.65       21.70      2.28 o
   7   3  12       17.63       23.71      2.19 o
   2   4  12        7.81        9.17      2.08 o
   3   4  12        5.38        3.49      1.80 o
   4   4  12        2.83        1.98      1.58 o
   5   4  12        8.00        9.56      2.10 o
   6   4  12       15.56       19.88      2.12 o
   7   4  12       35.01       40.67      2.87 o
   3   5  12        0.03       -2.02      1.34 o
   4   5  12        0.36       -0.07      1.52 o
   5   5  12        6.04        7.25      1.70 o
   6   5  12       40.57       55.37      5.53 o
 
